# Supplementary material for: Deletion of SERF2 in mice delays embryonic development and alters amyloid deposit structure in the brain
Source: Life Sci Alliance. 2023 May 2;6(7):e202201730. doi: 10.26508/lsa.202201730 (PMC10155860; doi:10.26508/lsa.202201730)
Supplement: Supplementary file 2 [file LSA-2022-01730_SdataF1.1.xlsx]

## Sheet: Figure 1B
Embryo count
	SERF2+/+	SERF2+/-	SERF2-/-	SERF2-/-(died <30min)
E13.5	8	15	7
E15.5	10	30	11
E17.5	7	19	8
P0	4	27	2	5
P22	27	64	0

## Sheet: Figure 1C
Relative expression
	SERF2+/+				SERF2+/-				SERF2-/-
SERF1	2152	1731	1449	1278	1973	1942	2057	1432	1113	1624	1566	1518
SERF2	1835	1559	1976	2014	0,937	0,84	0,897	1007	0,002	0,005	0,008	0,003

## Sheet: Figure 1E
body length (cm)
	SERF2+/+								SERF2+/-																											SERF2-/-
E15.5	1,35	1,4	1,6	1,5	1,55	1,55	1,45	1,55	1,5	1,45	1,45	1,4	1,45	1,5	1,45	1,5	1,45	1,5	1,55	1,6	1,5	1,55	1,5	1,4	1,5	1,5										1,3	1,25	1,35	1,3	1,4	1,25
E17.5	2	1,75	1,8	1,9	1,95	1,9			1,9	2,1	2	2	1,9	1,8	1,9	1,9	1,85	1,9	1,8	1,9	1,95	1,8	1,8	1,85	2											1,6	1,55	1,6	1,65	1,7	1,65	1,8
P0	2,3	2,6	2,4	2,6					2,6	2,3	2,5	2,5	2,3	2,4	2,6	2,3	2,4	2,3	2,5	2,7	2,6	2,6	2,7	2,4	2,4	2,5	2,4	2,1	2,6	2,3	2,5	3	2,7	2,8	2,7	2,1	2,1	1,7	2,1	1,9	2,2	2,2

## Sheet: Figure 1G
Saccolar space %
+/+	-/-
51.9365	26.3456
48.4418	33.6329
48.822	21.3778
46.4017	22.8164
50.9698	33.3238
	54.9681
	34.7226
