# Supplementary material for: Deletion of SERF2 in mice delays embryonic development and alters amyloid deposit structure in the brain
Source: Life Sci Alliance. 2023 May 2;6(7):e202201730. doi: 10.26508/lsa.202201730 (PMC10155860; doi:10.26508/lsa.202201730)
Supplement: Supplementary file 4 [file LSA-2022-01730_SdataF2.xlsx]

## Sheet: Figure 2A
	HEK wt			SKO cl4			SKO cl6
0	0	0	0	0	0	0	0	0	0
2	0.014755	0.002234	0.015844	0.010287	-0.00818	0.009026	0.027211	0.003788	0.020689
4	0.019528	0.009907	0.017591	0.001311	-0.01066	0.007456	0.037691	0.01565	0.032587
6	0.023271	0.026738	0.024573	-0.00434	-0.00573	0.008382	0.048675	0.029223	0.037761
8	0.03828	0.040591	0.036726	-0.00448	-0.00025	0.01225	0.067483	0.040332	0.056552
10	0.052339	0.053484	0.05623	0.003357	0.008097	0.014099	0.082172	0.053077	0.065374
12	0.068372	0.070254	0.072089	0.009594	0.016523	0.023161	0.094146	0.056201	0.076944
14	0.088531	0.093868	0.093401	0.020622	0.029741	0.030115	0.102469	0.063775	0.087958
16	0.111123	0.110249	0.117641	0.036148	0.044094	0.042227	0.109537	0.066829	0.093537
18	0.130741	0.130486	0.146902	0.050533	0.059907	0.061102	0.112852	0.07101	0.097383
20	0.154896	0.150557	0.179887	0.069924	0.069714	0.076566	0.12298	0.075945	0.107846
22	0.173898	0.177408	0.215093	0.082207	0.083467	0.091747	0.125891	0.086944	0.112605
24	0.198396	0.209002	0.250929	0.097685	0.097438	0.109566	0.134569	0.095394	0.120444
26	0.234506	0.239755	0.28168	0.122193	0.114668	0.128851	0.156286	0.106911	0.13045
28	0.263877	0.280436	0.322456	0.133543	0.130669	0.149804	0.16058	0.128058	0.144599
30	0.302581	0.319725	0.358629	0.15549	0.150573	0.172612	0.178023	0.145372	0.157717
32	0.338019	0.357373	0.398174	0.175986	0.173546	0.19453	0.190383	0.163046	0.174471
34	0.375594	0.39816	0.428828	0.19906	0.194817	0.215444	0.213193	0.182472	0.191934
36	0.416913	0.432091	0.464274	0.22952	0.221476	0.241886	0.235672	0.205102	0.209475
38	0.454772	0.466529	0.495461	0.254795	0.243832	0.263268	0.256592	0.22564	0.233863
40	0.49759		0.530601	0.287949		0.288656	0.285145		0.254582
42	0.526912	0.533762	0.559542	0.312042	0.298892	0.313195	0.302624	0.279671	0.276973
44	0.564692	0.566385	0.586623	0.338904	0.32655	0.335107	0.328149	0.302091	0.300159
46	0.5982	0.60379	0.617711	0.37021	0.358997	0.357597	0.353548	0.328548	0.322318
48	0.633186	0.640357	0.642918	0.399769	0.390347	0.378303	0.378399	0.354016	0.346186
50	0.66367	0.672267	0.673285	0.431966	0.426351	0.408621	0.402667	0.386427	0.372494
52	0.69447	0.704771	0.69695	0.467202	0.462008	0.431913	0.429494	0.416998	0.395529
54	0.726235	0.733804	0.723702	0.498786	0.498363	0.456319	0.45887	0.45044	0.425106
56	0.754202	0.762055	0.750385	0.529165	0.531768	0.485246	0.490084	0.49101	0.452992
58	0.77841	0.785608	0.775177	0.563898	0.567061	0.510619	0.523888	0.526826	0.486603
60	0.803449	0.810193	0.797844	0.59536	0.602871	0.540318	0.556881	0.569316	0.52094
62	0.826662	0.832959	0.815036	0.626926	0.636631	0.561316	0.591358	0.606211	0.543136
64	0.846564	0.853732	0.834352	0.654414	0.670169	0.594421	0.626166	0.644753	0.577275
66	0.864796	0.871351	0.852956	0.687237	0.702206	0.623845	0.65884	0.681027	0.608715
68	0.885167	0.887755	0.872301	0.715303	0.734019	0.650419	0.690233	0.717471	0.642546
70	0.899177	0.90186	0.886297	0.744555	0.764044	0.679515	0.723891	0.75282	0.672339
72	0.913641	0.914662	0.904978	0.772137	0.789327	0.714287	0.755146	0.782585	0.712247
74		0.924802	0.915959		0.813506	0.74421		0.812325	0.741968
76	0.937823	0.935799	0.926849	0.825693	0.837139	0.770432	0.811542	0.838288	0.773483
78	0.94674	0.94394	0.936158	0.853854	0.860624	0.796345	0.840112	0.866731	0.805316
80	0.956376	0.953336	0.947038	0.876824	0.879357	0.820277	0.865705	0.891772	0.831099
82	0.965061	0.962638	0.954411	0.89782	0.902905	0.846505	0.888391	0.919844	0.858564
84	0.97125	0.968295	0.961255	0.916214	0.919896	0.86977	0.90868	0.937323	0.885904
86	0.977155	0.973939	0.969477	0.934407	0.933307	0.892636	0.927031	0.952377	0.911536
88	0.981562	0.979043	0.975471	0.950061	0.946503	0.913384	0.945355	0.966081	0.930863
90	0.986321	0.98404	0.985171	0.962668	0.960361	0.936317	0.960098	0.976055	0.950872
92	0.990145	0.988559	0.989763	0.973002	0.970312	0.954674	0.972501	0.986043	0.966786
94	0.995288	0.99181	0.990859	0.985396	0.980865	0.965447	0.985631	0.991343	0.976743
96	0.997375	0.995469	0.995352	0.99319	0.987824	0.978283	0.993616	0.994727	0.986472
98	1	0.998147	0.997135	1	0.994391	0.989102	1	0.998831	0.993531
100		1	1		1	1		1	1

## Sheet: Figure 2C
cell cycle	positive regulation of cell mi	cell division	mitotic nuclear division	cell migration	angiogenesis	integrin-mediated signaling pa	positive regulation of peptidy	cell-matrix adhesion	positive regulation of gene ex	negative regulation of apoptot	heterophilic c-c adhesion via	cell adhesion	positive regulation of apoptot	DNA replication	cell cycle arrest	DNA replication initiation	positive regulation of cell pr	response to peptide hormone
2.46	3.65	2.79	3.07	3.45	3.1	4.43	4.08	4.57	2.27	1.99	5.28	2.04	2.29	3.35	4.06	8	1.92	4.13
