# Supplementary material for: Deletion of SERF2 in mice delays embryonic development and alters amyloid deposit structure in the brain
Source: Life Sci Alliance. 2023 May 2;6(7):e202201730. doi: 10.26508/lsa.202201730 (PMC10155860; doi:10.26508/lsa.202201730)
Supplement: Supplementary file 6 [file LSA-2022-01730_SdataF3.xlsx]

## Sheet: Figure 3B
relative Serf2 expression
	WT			SERF2-/-
	mean	SD	N	mean	SD	N
Brain	1.46173	0.623678	5	0.220125	0.071921	5
Liver	1.19545	0.332888	5	1.80719	0.809499	5
Heart	1.25373	0.530238	5	1.62472	0.546398	5
Kidney	2.37447	1.17124	5	2.62623	0.824189	5
Lung	0.547719	0.21097	5	0.615924	0.189391	5
Spleen	0.395931	0.17997	5	0.433401	0.142289	5
Brain_12w	2.06146	1.04729	5	0.279105	0.078119	5
Liver_12w	2.16781	0.832926	5	2.21578	0.540219	5
Heart_12w	3.16174	0.939534	5	3.59819	1.15637	5
Kidney_12w	1.47103	0.475203	5	1.84343	0.505215	5
Lung_12w	0.832468	0.296328	5	0.824746	0.199964	5
Spleen_12w	0.497074	0.173276	5	0.513057	0.136142	5

## Sheet: Figure 3C
SERF2 Levels vs beta actin
WT	SERF2 -/-
0.900861	0.08135
0.44626	0.098091
0.458234	0.129799
0.339793	0.142317
0.472304	0.096732
0.876556	0.132068

## Sheet: Figure 3D
Brain weight (g)
	WT (fl/fl)						SERF2-/-
1m	0.41	0.39	0.43	0.45	0.45	0.43	0.41	0.39	0.35	0.38	0.35	0.389
3m	0.467	0.471	0.462	0.472	0.442	0.432	0.407	0.407	0.411	0.421	0.421	0.411
11m	0.4302	0.4384	0.4583	0.4402	0.4858	0.489	0.3708	0.4051	0.4197	0.4142	0.4301	0.3862

## Sheet: Figure 3E
Brain weight (g)
	WT						Sox1-CRE
1m	0.4305	0.4505	0.4405	0.3605	0.4005	0.4405	0.3805	0.4105	0.3805	0.3405	0.4105	0.4005
3m	0.4641	0.4691	0.4381	0.4481	0.4471	0.4641	0.4421	0.4291	0.4401	0.4301	0.4241	0.4551
11m	0.4453	0.4487	0.4782	0.4574	0.4614	0.4815	0.4392	0.4118	0.4078	0.4144	0.3855	0.4498
