# Supplementary material for: Deletion of SERF2 in mice delays embryonic development and alters amyloid deposit structure in the brain
Source: Life Sci Alliance. 2023 May 2;6(7):e202201730. doi: 10.26508/lsa.202201730 (PMC10155860; doi:10.26508/lsa.202201730)
Supplement: Supplementary file 8 [file LSA-2022-01730_SdataF4.xlsx]

## Sheet: ABR
mouse_id	mouse_line	strain	sex	genotype	display_name	type	ear_tag	date_of_birth	bw_ABR	ClickABR	ThresholdAt6kHz	ThresholdAt12kHz	ThresholdAt18kHz	ThresholdAt24kHz	ThresholdAt30kHz
									g	dB	dB	dB	dB	dB	dB
									Body weight ABR	Click ABR	Threshold at 6 kHz	Threshold at 12 kHz	Threshold at 18 kHz	Threshold at 24 kHz	Threshold at 30 kHz
									Body weight of the mouse measured when the auditory brainstem response assay was performed	Determines the threshold of a broadband click sound (in dB) that triggers the typical auditory brainstem response waves	Minimum volume (in dB) of a 6 kHz sound that triggers a typical auditory brainstem response wave	Minimum volume (in dB) of a 12 kHz sound that triggers a typical auditory brainstem response wave	Minimum volume (in dB) of a 18 kHz sound that triggers a typical auditory brainstem response wave	Minimum volume (in dB) of a 24 kHz sound that triggers a typical auditory brainstem response wave	Minimum volume (in dB) of a 30 kHz sound that triggers a typical auditory brainstem response wave
30469441	Serf2_APPswe_PSEN1dE9_Sox-Cre	C57BL/6J	m	control	nonADcon	flox/flox (Serf2); wt/wt (APP_PS1); wt/wt (Sox1-Cre)	09	2018-11-11 10:10:00	39.7	40	55	40	40	60	80
30469443	Serf2_APPswe_PSEN1dE9_Sox-Cre	C57BL/6J	m	control	nonADcon	flox/flox (Serf2); wt/wt (APP_PS1); wt/wt (Sox1-Cre)	11	2018-11-11 10:10:00	32.4	40	50	35	35	50	_AUL_
30469447	Serf2_APPswe_PSEN1dE9_Sox-Cre	C57BL/6J	f	control	nonADcon	flox/flox (Serf2); wt/wt (APP_PS1); wt/wt (Sox1-Cre)	15	2018-11-11 10:10:00	25.4	40	60	40	40	60	_AUL_
30469520	Serf2_APPswe_PSEN1dE9_Sox-Cre	C57BL/6J	f	mutant	nonADmut	flox/flox (Serf2); wt/wt (APP_PS1); Cre/wt (Sox1-Cre)	47	2018-11-12 10:07:00	24.3	50	55	35	_AUL_	_AUL_	_AUL_
30469522	Serf2_APPswe_PSEN1dE9_Sox-Cre	C57BL/6J	f	control	nonADcon	flox/flox (Serf2); wt/wt (APP_PS1); wt/wt (Sox1-Cre)	49	2018-11-12 10:07:00	24.7	40	60	35	40	65	_AUL_
30469534	Serf2_APPswe_PSEN1dE9_Sox-Cre	C57BL/6J	m	control	nonADcon	flox/flox (Serf2); wt/wt (APP_PS1); wt/wt (Sox1-Cre)	52	2018-11-12 10:09:00	35.3	35	50	30	30	50	70
30469535	Serf2_APPswe_PSEN1dE9_Sox-Cre	C57BL/6J	m	mutant	nonADmut	flox/flox (Serf2); wt/wt (APP_PS1); Cre/wt (Sox1-Cre)	53	2018-11-12 10:09:00	28.3	40	50	35	35	70	_AUL_
30469644	Serf2_APPswe_PSEN1dE9_Sox-Cre	C57BL/6J	m	control	nonADcon	flox/flox (Serf2); wt/wt (APP_PS1); wt/wt (Sox1-Cre)	87	2018-11-12 10:14:00	33.5	35	55	40	40	60	70
30469645	Serf2_APPswe_PSEN1dE9_Sox-Cre	C57BL/6J	m	control	nonADcon	flox/flox (Serf2); wt/wt (APP_PS1); wt/wt (Sox1-Cre)	88	2018-11-12 10:14:00	28.1	35	50	35	35	50	65
30469661	Serf2_APPswe_PSEN1dE9_Sox-Cre	C57BL/6J	f	mutant	nonADmut	flox/flox (Serf2); wt/wt (APP_PS1); Cre/wt (Sox1-Cre)	05	2018-11-14 09:58:00	24.7	55	55	40	_AUL_	_AUL_	_AUL_
30469662	Serf2_APPswe_PSEN1dE9_Sox-Cre	C57BL/6J	f	control	nonADcon	flox/flox (Serf2); wt/wt (APP_PS1); wt/wt (Sox1-Cre)	06	2018-11-15 09:59:00	30.5	40	50	40	40	55	75
30469663	Serf2_APPswe_PSEN1dE9_Sox-Cre	C57BL/6J	f	mutant	nonADmut	flox/flox (Serf2); wt/wt (APP_PS1); Cre/wt (Sox1-Cre)	07	2018-11-15 09:59:00	24.6	50	55	40	_AUL_	_AUL_	_AUL_
30469674	Serf2_APPswe_PSEN1dE9_Sox-Cre	C57BL/6J	f	control	nonADcon	flox/flox (Serf2); wt/wt (APP_PS1); wt/wt (Sox1-Cre)	18	2018-11-15 09:59:00	29.4	_PNM-UM_	_PNM-UM_	_PNM-UM_	_PNM-UM_	_PNM-UM_	_PNM-UM_
30470242	Serf2_APPswe_PSEN1dE9_Sox-Cre	C57BL/6J	f	mutant	nonADmut	flox/flox (Serf2); wt/wt (APP_PS1); Cre/wt (Sox1-Cre)	23	2018-11-17 09:57:00	24.1	45	50	35	45	60	80
30470252	Serf2_APPswe_PSEN1dE9_Sox-Cre	C57BL/6J	f	mutant	nonADmut	flox/flox (Serf2); wt/wt (APP_PS1); Cre/wt (Sox1-Cre)	27	2018-11-17 09:58:00	25.4	60	75	55	55	70	_AUL_
30470253	Serf2_APPswe_PSEN1dE9_Sox-Cre	C57BL/6J	f	control	nonADcon	flox/flox (Serf2); wt/wt (APP_PS1); wt/wt (Sox1-Cre)	28	2018-11-17 09:58:00	26.7	45	60	40	45	_AUL_	_AUL_
30470259	Serf2_APPswe_PSEN1dE9_Sox-Cre	C57BL/6J	m	mutant	nonADmut	flox/flox (Serf2); wt/wt (APP_PS1); Cre/wt (Sox1-Cre)	31	2018-11-18 10:51:00	30.6	40	55	35	35	65	_AUL_
30470281	Serf2_APPswe_PSEN1dE9_Sox-Cre	C57BL/6J	f	control	nonADcon	flox/flox (Serf2); wt/wt (APP_PS1); wt/wt (Sox1-Cre)	49	2018-11-18 10:54:00	27	35	55	30	35	50	80
30470282	Serf2_APPswe_PSEN1dE9_Sox-Cre	C57BL/6J	f	control	nonADcon	flox/flox (Serf2); wt/wt (APP_PS1); wt/wt (Sox1-Cre)	50	2018-11-18 10:54:00	28.2	45	60	45	40	_AUL_	_AUL_
30470283	Serf2_APPswe_PSEN1dE9_Sox-Cre	C57BL/6J	m	mutant	nonADmut	flox/flox (Serf2); wt/wt (APP_PS1); Cre/wt (Sox1-Cre)	51	2018-11-18 10:55:00	32.4	35	55	40	35	50	70
30470288	Serf2_APPswe_PSEN1dE9_Sox-Cre	C57BL/6J	f	mutant	nonADmut	flox/flox (Serf2); wt/wt (APP_PS1); Cre/wt (Sox1-Cre)	56	2018-11-18 10:55:00	26.6	40	60	40	40	55	70
30470298	Serf2_APPswe_PSEN1dE9_Sox-Cre	C57BL/6J	f	control	nonADcon	flox/flox (Serf2); wt/wt (APP_PS1); wt/wt (Sox1-Cre)	66	2018-11-18 10:56:00	25.5	40	45	35	30	60	_AUL_
30470307	Serf2_APPswe_PSEN1dE9_Sox-Cre	C57BL/6J	m	mutant	nonADmut	flox/flox (Serf2); wt/wt (APP_PS1); Cre/wt (Sox1-Cre)	72	2018-11-19 10:51:00	26.3	40	75	45	45	60	80
30470309	Serf2_APPswe_PSEN1dE9_Sox-Cre	C57BL/6J	f	control	nonADcon	flox/flox (Serf2); wt/wt (APP_PS1); wt/wt (Sox1-Cre)	74	2018-11-19 10:51:00	27	40	55	40	45	50	65
30470357	Serf2_APPswe_PSEN1dE9_Sox-Cre	C57BL/6J	m	mutant	nonADmut	flox/flox (Serf2); wt/wt (APP_PS1); Cre/wt (Sox1-Cre)	05	2018-11-19 10:50:00	34.1	35	50	30	30	45	65
30470359	Serf2_APPswe_PSEN1dE9_Sox-Cre	C57BL/6J	f	mutant	nonADmut	flox/flox (Serf2); wt/wt (APP_PS1); Cre/wt (Sox1-Cre)	07	2018-11-19 10:50:00	25.3	40	45	30	30	55	70
30470383	Serf2_APPswe_PSEN1dE9_Sox-Cre	C57BL/6J	m	mutant	nonADmut	flox/flox (Serf2); wt/wt (APP_PS1); Cre/wt (Sox1-Cre)	09	2018-11-19 10:52:00	31.7	35	50	35	35	55	70
30470385	Serf2_APPswe_PSEN1dE9_Sox-Cre	C57BL/6J	m	mutant	nonADmut	flox/flox (Serf2); wt/wt (APP_PS1); Cre/wt (Sox1-Cre)	11	2018-11-19 10:52:00	32.4	35	50	30	30	55	65
30470391	Serf2_APPswe_PSEN1dE9_Sox-Cre	C57BL/6J	m	mutant	nonADmut	flox/flox (Serf2); wt/wt (APP_PS1); Cre/wt (Sox1-Cre)	17	2018-11-19 10:52:00	34.7	40	60	35	35	55	65
30470393	Serf2_APPswe_PSEN1dE9_Sox-Cre	C57BL/6J	m	mutant	nonADmut	flox/flox (Serf2); wt/wt (APP_PS1); Cre/wt (Sox1-Cre)	19	2018-11-19 10:52:00	29.6	45	65	40	40	60	80
30470394	Serf2_APPswe_PSEN1dE9_Sox-Cre	C57BL/6J	f	control	nonADcon	flox/flox (Serf2); wt/wt (APP_PS1); wt/wt (Sox1-Cre)	20	2018-11-19 10:52:00	26	40	50	35	40	55	75
30470930	Serf2_APPswe_PSEN1dE9_Sox-Cre	C57BL/6J	m	mutant	nonADmut	flox/flox (Serf2); wt/wt (APP_PS1); Cre/wt (Sox1-Cre)	23	2018-11-22 09:10:00	27.2	40	55	45	45	60	75
30470933	Serf2_APPswe_PSEN1dE9_Sox-Cre	C57BL/6J	m	control	nonADcon	flox/flox (Serf2); wt/wt (APP_PS1); wt/wt (Sox1-Cre)	26	2018-11-22 09:10:00	34.8	40	65	45	40	65	75
30470939	Serf2_APPswe_PSEN1dE9_Sox-Cre	C57BL/6J	m	control	nonADcon	flox/flox (Serf2); wt/wt (APP_PS1); wt/wt (Sox1-Cre)	32	2018-11-23 09:05:00	33.6	40	55	35	35	50	65
30470943	Serf2_APPswe_PSEN1dE9_Sox-Cre	C57BL/6J	f	mutant	nonADmut	flox/flox (Serf2); wt/wt (APP_PS1); Cre/wt (Sox1-Cre)	36	2018-11-23 09:05:00	27.1	35	45	35	35	45	75
30470946	Serf2_APPswe_PSEN1dE9_Sox-Cre	C57BL/6J	m	control	nonADcon	flox/flox (Serf2); wt/wt (APP_PS1); wt/wt (Sox1-Cre)	39	2018-11-23 09:07:00	39.3	35	50	35	35	55	75
30470977	Serf2_APPswe_PSEN1dE9_Sox-Cre	C57BL/6J	f	control	nonADcon	flox/flox (Serf2); wt/wt (APP_PS1); wt/wt (Sox1-Cre)	62	2018-11-24 09:04:00	26.8	40	55	30	30	50	75
30470980	Serf2_APPswe_PSEN1dE9_Sox-Cre	C57BL/6J	f	mutant	nonADmut	flox/flox (Serf2); wt/wt (APP_PS1); Cre/wt (Sox1-Cre)	65	2018-11-24 09:09:00	20.8	45	50	35	35	60	_AUL_
30470996	Serf2_APPswe_PSEN1dE9_Sox-Cre	C57BL/6J	m	control	nonADcon	flox/flox (Serf2); wt/wt (APP_PS1); wt/wt (Sox1-Cre)	70	2018-11-24 09:09:00	32.5	35	50	30	30	45	65
30470997	Serf2_APPswe_PSEN1dE9_Sox-Cre	C57BL/6J	m	mutant	nonADmut	flox/flox (Serf2); wt/wt (APP_PS1); Cre/wt (Sox1-Cre)	71	2018-11-24 09:09:00	28.8	35	50	40	35	55	70

## Sheet: ASPPI
mouse_id	mouse_line	strain	sex	genotype	display_name	type	ear_tag	date_of_birth	BN	bw_HMGU_ASR	PcPPI_Global	PcPPI_PP2_ISI_100	PcPPI_PP2_ISI_25	PcPPI_PP2_ISI_5	PcPPI_PP67	PcPPI_PP69	PcPPI_PP73	PcPPI_PP81	PP2_ISI_100	PP2_ISI_25	PP2_ISI_5	PP67	PP69	PP73	PP81	Stl100	Stl110	Stl120	Stl70	Stl80	Stl85	Stl90
									-	g	%	%	%	%	%	%	%	%	%	%	-	-	-	-	-	-	-	-	-	-	-	-
									Startle amplitude - BN	Body weight HMGU ASR	Prepulse inhibition - global	Prepulse inhibition - PP2 ISI 100	Prepulse inhibition - PP2 ISI 25	Prepulse inhibition - PP2 ISI 5	Prepulse inhibition - PP67	Prepulse inhibition - PP69	Prepulse inhibition - PP73	Prepulse inhibition - PP81	Startle amplitude - PP2 ISI 100	Startle amplitude - PP2 ISI 25	Startle amplitude - PP2 ISI 5	Startle amplitude - PP67	Startle amplitude - PP69	Startle amplitude - PP73	Startle amplitude - PP81	Startle amplitude - 100	Startle amplitude - 110	Startle amplitude - 120	Startle amplitude - 70	Startle amplitude - 80	Startle amplitude - 85	Startle amplitude - 90
									Acoustic Startle Response at Background Noise	Body weight determination during the acoustic startle and PPI assay	Percentage Prepulse inhibition - global	Prepulse inhibition - PP2 Inter Stimulus Interval 100	Prepulse inhibition - PP2 Inter Stimulus Interval 25	Prepulse inhibition - PP2 Inter Stimulus Interval 5	Percentage Prepulse inhibition - PP67	Percentage Prepulse inhibition - PP69	Percentage Prepulse inhibition - PP73	Percentage Prepulse inhibition - PP81	Startle amplitude - PP2 Inter Stimulus Interval 100	Startle amplitude - PP2 Inter Stimulus Interval 25	Startle amplitude - PP2 Inter Stimulus Interval 5	Startle Response with Prepulse at 67 dB	Startle Response with Prepulse at 69 dB	Startle Response with Prepulse at 73 dB	Startle Response with Prepulse at 81 dB	Acoustic Startle Response at 100 dB	Acoustic Startle Response at 110 dB	Acoustic Startle Response at 120 dB	Acoustic Startle Response at 70 dB	Acoustic Startle Response at 80 dB	Acoustic Startle Response at 85 dB	Acoustic Startle Response at 90 dB
30469441	Serf2_APPswe_PSEN1dE9_Sox-Cre	C57BL/6J	m	control	nonADcon	flox/flox (Serf2); wt/wt (APP_PS1); wt/wt (Sox1-Cre)	09	2018-11-11 10:10:00	45.2	29.7	35.3	36.3	52	59.3	31.1	20.3	37.5	52.3	620.4	467.7	396	670.4	776.1	608.6	464.7	823.5	973.3	1041.1	66.8	183.2	245.6	354
30469443	Serf2_APPswe_PSEN1dE9_Sox-Cre	C57BL/6J	m	control	nonADcon	flox/flox (Serf2); wt/wt (APP_PS1); wt/wt (Sox1-Cre)	11	2018-11-11 10:10:00	31.3	26.6	56.8	68.5	61.8	66.3	51.2	46	61.7	68.5	185.3	224.6	197.9	286.9	317.8	225.3	185.5	403.3	588.2	485	64.7	140.9	281	301.9
30469447	Serf2_APPswe_PSEN1dE9_Sox-Cre	C57BL/6J	f	control	nonADcon	flox/flox (Serf2); wt/wt (APP_PS1); wt/wt (Sox1-Cre)	15	2018-11-11 10:10:00	17.7	20.8	68	60.8	71.6	74.2	62.1	69.8	63.5	76.5	300.9	217.5	197.6	291	231.7	280.2	180.2	502.5	766.9	791.7	45.6	116.4	203.4	203.2
30469477	Serf2_APPswe_PSEN1dE9_Sox-Cre	C57BL/6J	f	mutant	nonADmut	flox/flox (Serf2); wt/wt (APP_PS1); Cre/wt (Sox1-Cre)	29	2018-11-11 10:13:00	35.1	19.4	45.3	90.6	47.4	53.7	45.9	46.6	37.4	51.4	18.6	103.6	91.2	106.6	105.1	123.3	95.8	167.3	197	193.6	42.7	49.2	90.8	109.1
30469490	Serf2_APPswe_PSEN1dE9_Sox-Cre	C57BL/6J	m	mutant	nonADmut	flox/flox (Serf2); wt/wt (APP_PS1); Cre/wt (Sox1-Cre)	31	2018-11-12 10:06:00	40.4	22.1	52.5	43.6	43.9	55.4	53.3	42	52	62.6	447.1	444.1	353.4	369.9	459.5	380.2	296.5	438.1	792.1	845.1	53.5	80.3	110.5	204.7
30469495	Serf2_APPswe_PSEN1dE9_Sox-Cre	C57BL/6J	m	mutant	nonADmut	flox/flox (Serf2); wt/wt (APP_PS1); Cre/wt (Sox1-Cre)	36	2018-11-12 10:06:00	39.3	22.9	42.4	33.8	35.2	58.5	24.6	45.1	40.8	59	468.3	458.3	294	533.2	388.3	418.7	290.2	611.3	707.5	868.1	72.8	84.2	91	227.5
30469520	Serf2_APPswe_PSEN1dE9_Sox-Cre	C57BL/6J	f	mutant	nonADmut	flox/flox (Serf2); wt/wt (APP_PS1); Cre/wt (Sox1-Cre)	47	2018-11-12 10:07:00	22	19.7	41.5	38.8	35.6	60.2	28.5	36.2	44.9	56.4	359.2	377.6	233.3	419.6	374.5	323.1	255.9	414.7	586.7	524	86.6	160.8	121.2	274.4
30469522	Serf2_APPswe_PSEN1dE9_Sox-Cre	C57BL/6J	f	control	nonADcon	flox/flox (Serf2); wt/wt (APP_PS1); wt/wt (Sox1-Cre)	49	2018-11-12 10:07:00	25.5	20.6	45.8	51.6	37.6	57.3	22.5	46.2	47.1	67.2	272.5	351.4	240.4	436.2	302.8	298	184.7	467.7	563	540.7	76.1	137.1	148	199.8
30469534	Serf2_APPswe_PSEN1dE9_Sox-Cre	C57BL/6J	m	control	nonADcon	flox/flox (Serf2); wt/wt (APP_PS1); wt/wt (Sox1-Cre)	52	2018-11-12 10:09:00	28.8	27.5	41.9	30.2	37.8	59.3	30.9	39	47.2	50.3	510.1	455.1	297.3	505.5	446.2	386.1	363.1	565.6	731.2	802	66.3	180.3	198.5	363.8
30469535	Serf2_APPswe_PSEN1dE9_Sox-Cre	C57BL/6J	m	mutant	nonADmut	flox/flox (Serf2); wt/wt (APP_PS1); Cre/wt (Sox1-Cre)	53	2018-11-12 10:09:00	23.9	20.1	41.8	44.3	45.5	53.2	32.6	42.5	37.5	54.6	440.2	431	370.3	532.8	454.2	494.4	359.2	580.7	790.5	646.8	42.6	130.6	186.8	304.9
30469538	Serf2_APPswe_PSEN1dE9_Sox-Cre	C57BL/6J	f	mutant	nonADmut	flox/flox (Serf2); wt/wt (APP_PS1); Cre/wt (Sox1-Cre)	56	2018-11-12 10:09:00	38.9	22.1	27.9	9.7	43.6	50.7	21	21.9	28.7	39.9	592.2	369.6	323.6	517.9	512.4	467.4	394.4	455.5	655.8	715.4	77.6	105.6	190.4	362.9
30469546	Serf2_APPswe_PSEN1dE9_Sox-Cre	C57BL/6J	f	control	nonADcon	flox/flox (Serf2); wt/wt (APP_PS1); wt/wt (Sox1-Cre)	64	2018-11-12 10:10:00	33.8	21.1	54.7	49.8	55.7	67.5	57.3	45.1	60.1	56.3	277.1	244.5	179.4	235.6	303.4	220.3	241.6	296.8	552.3	534	84	68	194.5	175.3
30469551	Serf2_APPswe_PSEN1dE9_Sox-Cre	C57BL/6J	f	mutant	nonADmut	flox/flox (Serf2); wt/wt (APP_PS1); Cre/wt (Sox1-Cre)	69	2018-11-12 10:12:00	41.2	20	42	49.9	39.6	47.1	35.4	35.2	40.3	57.1	333.8	402.2	352.3	430.2	431.1	397.5	285.6	455.6	665.7	556.1	64.9	181.8	220	280.7
30469554	Serf2_APPswe_PSEN1dE9_Sox-Cre	C57BL/6J	f	control	nonADcon	flox/flox (Serf2); wt/wt (APP_PS1); wt/wt (Sox1-Cre)	72	2018-11-12 10:12:00	25.4	21.5	65.1	54	73.7	66.4	65.4	55.7	67.2	72.1	332.3	190.3	242.9	249.8	320.1	236.9	201.4	422.1	722.5	752.9	54.7	99.9	135.3	224.6
30469625	Serf2_APPswe_PSEN1dE9_Sox-Cre	C57BL/6J	f	control	nonADcon	flox/flox (Serf2); wt/wt (APP_PS1); wt/wt (Sox1-Cre)	76	2018-11-12 10:12:00	24	20.4	33.5	27	42.2	59.2	25.2	27.5	39.4	41.9	611.8	483.9	342.1	626.8	607.4	508.1	486.9	765.8	837.9	971.3	84.4	175	250.3	462.6
30469640	Serf2_APPswe_PSEN1dE9_Sox-Cre	C57BL/6J	f	mutant	nonADmut	flox/flox (Serf2); wt/wt (APP_PS1); Cre/wt (Sox1-Cre)	83	2018-11-12 10:13:00	49.4	19.3	56.5	44.3	64.1	65.4	49.2	51.8	57.9	67	559	360.3	347.1	509.9	484.1	422.9	331.1	498.7	1003.8	652.3	60.5	85.3	138.4	255.7
30469642	Serf2_APPswe_PSEN1dE9_Sox-Cre	C57BL/6J	f	mutant	nonADmut	flox/flox (Serf2); wt/wt (APP_PS1); Cre/wt (Sox1-Cre)	85	2018-11-12 10:13:00	32.1	20.7	30.1	24.6	39.5	47.3	11.5	22.4	48.6	37.7	239	191.8	167.1	280.5	245.9	162.9	197.3	315.4	316.9	337.8	66.2	110.6	126.3	140.3
30469644	Serf2_APPswe_PSEN1dE9_Sox-Cre	C57BL/6J	m	control	nonADcon	flox/flox (Serf2); wt/wt (APP_PS1); wt/wt (Sox1-Cre)	87	2018-11-12 10:14:00	41.2	25.3	50.5	54.9	39.5	62.6	37.1	43.7	51.9	69.1	430.6	577.3	356.7	599.5	537	458.4	294.5	882.1	953.9	993.5	63.7	137.2	163.2	265.9
30469645	Serf2_APPswe_PSEN1dE9_Sox-Cre	C57BL/6J	m	control	nonADcon	flox/flox (Serf2); wt/wt (APP_PS1); wt/wt (Sox1-Cre)	88	2018-11-12 10:14:00	28.8	23.7	62	47.7	58.1	78	57.2	64.6	49.7	76.6	612.9	490.6	258.3	501.7	415	589.2	274.4	626.9	1172.4	890	45	95.4	113.8	173.2
30469646	Serf2_APPswe_PSEN1dE9_Sox-Cre	C57BL/6J	m	mutant	nonADmut	flox/flox (Serf2); wt/wt (APP_PS1); Cre/wt (Sox1-Cre)	89	2018-11-12 10:14:00	34.3	20.7	48.7	39.9	32.5	43.8	43.2	37.5	49.9	64.3	745.7	836.8	696.8	703.7	774.6	621.2	443	838.3	1239.9	1172.5	44.3	95.5	98.7	281.6
30469661	Serf2_APPswe_PSEN1dE9_Sox-Cre	C57BL/6J	f	mutant	nonADmut	flox/flox (Serf2); wt/wt (APP_PS1); Cre/wt (Sox1-Cre)	05	2018-11-14 09:58:00	21	18.3	48.5	60.5	61.6	41.6	34.5	46	53	60.5	145.5	141.3	215	241.3	198.8	173.2	145.5	274.6	368.4	341.8	54	61.3	81.1	109.5
30469662	Serf2_APPswe_PSEN1dE9_Sox-Cre	C57BL/6J	f	control	nonADcon	flox/flox (Serf2); wt/wt (APP_PS1); wt/wt (Sox1-Cre)	06	2018-11-15 09:59:00	24.1	21.3	46.2	48.1	62.3	65.7	37	45.4	47.9	54.5	405.8	294.8	268.7	492.8	426.8	407.4	356.1	689.4	782.3	784.2	63	174.4	279	336
30469663	Serf2_APPswe_PSEN1dE9_Sox-Cre	C57BL/6J	f	mutant	nonADmut	flox/flox (Serf2); wt/wt (APP_PS1); Cre/wt (Sox1-Cre)	07	2018-11-15 09:59:00	31.4	18.5	52.9	73.9	64.4	54.9	51.2	55.8	56	48.8	68.9	93.9	118.9	128.6	116.6	116.1	135.1	210.3	263.6	229.4	70.4	82.8	101	109.2
30469674	Serf2_APPswe_PSEN1dE9_Sox-Cre	C57BL/6J	f	control	nonADcon	flox/flox (Serf2); wt/wt (APP_PS1); wt/wt (Sox1-Cre)	18	2018-11-15 09:59:00	24.7	21.5	28.1	20.1	35.7	51.4	20.4	33.1	26.5	32.5	655.2	527.8	398.6	653.1	548.6	603	554	669.1	820.3	973.9	87.9	173.1	229.7	437.5
30470242	Serf2_APPswe_PSEN1dE9_Sox-Cre	C57BL/6J	f	mutant	nonADmut	flox/flox (Serf2); wt/wt (APP_PS1); Cre/wt (Sox1-Cre)	23	2018-11-17 09:57:00	25.4	19.9	41.2	23.9	49.2	61.8	26.5	36.5	51.6	50.3	579.4	386.5	290.6	559.8	483.6	368.3	378.6	633.3	761.3	809.9	58	79	114.2	183.3
30470252	Serf2_APPswe_PSEN1dE9_Sox-Cre	C57BL/6J	f	mutant	nonADmut	flox/flox (Serf2); wt/wt (APP_PS1); Cre/wt (Sox1-Cre)	27	2018-11-17 09:58:00	31.1	20.4	50.1	69.1	44.9	58.6	30.4	46	60.4	63.5	125.4	223.3	167.9	282.3	219	160.7	147.8	350.7	405.4	440.9	50.1	68.3	92.1	143.9
30470253	Serf2_APPswe_PSEN1dE9_Sox-Cre	C57BL/6J	f	control	nonADcon	flox/flox (Serf2); wt/wt (APP_PS1); wt/wt (Sox1-Cre)	28	2018-11-17 09:58:00	17.3	20.9	46.6	44.8	49.3	65.6	22.8	41.6	57.1	64.8	420.3	385.7	261.7	587.2	444.1	326.3	267.6	745.6	760.7	794.6	77.5	119.5	140.3	226.6
30470259	Serf2_APPswe_PSEN1dE9_Sox-Cre	C57BL/6J	m	mutant	nonADmut	flox/flox (Serf2); wt/wt (APP_PS1); Cre/wt (Sox1-Cre)	31	2018-11-18 10:51:00	22.8	24.5	59.8	43.9	62.5	64.9	55.9	56.7	56.1	70.4	602.3	402.2	377	473.7	464.8	471.9	317.7	778.1	1074.1	1066.6	47.6	59.2	96.8	190.2
30470261	Serf2_APPswe_PSEN1dE9_Sox-Cre	C57BL/6J	m	control	nonADcon	flox/flox (Serf2); wt/wt (APP_PS1); wt/wt (Sox1-Cre)	33	2018-11-18 10:51:00	32.8	27.3	66.9	53.2	66.5	67.4	63.6	58.9	69	76.1	541.5	388	377.5	421.3	476.2	359	276.7	711.9	1157.8	989.5	59.7	113.2	82.5	265.4
30470264	Serf2_APPswe_PSEN1dE9_Sox-Cre	C57BL/6J	f	mutant	nonADmut	flox/flox (Serf2); wt/wt (APP_PS1); Cre/wt (Sox1-Cre)	36	2018-11-18 10:51:00	27.5	16.7	43.1	32.8	46.9	42.8	25.3	44.8	47.2	55	600.8	474.7	511.8	667.9	494	472.4	402.4	885.8	894.6	935.6	77.1	141.6	287.1	465.8
30470278	Serf2_APPswe_PSEN1dE9_Sox-Cre	C57BL/6J	m	control	nonADcon	flox/flox (Serf2); wt/wt (APP_PS1); wt/wt (Sox1-Cre)	46	2018-11-18 10:54:00	28.8	26.1	54.7	30.6	50.4	79.6	47.9	49.2	54.9	66.8	737.3	526.8	216.9	553.4	539.2	478.6	352.5	878	1061.9	1143.9	53.5	100.2	103.3	498.8
30470281	Serf2_APPswe_PSEN1dE9_Sox-Cre	C57BL/6J	f	control	nonADcon	flox/flox (Serf2); wt/wt (APP_PS1); wt/wt (Sox1-Cre)	49	2018-11-18 10:54:00	16.9	22.4	52.9	36.9	56.6	62	43.7	43.9	55.9	67.9	472.9	325.3	284.3	421.8	420.1	330.2	240.1	683	748.8	737.9	71.8	130.3	223.9	351.3
30470282	Serf2_APPswe_PSEN1dE9_Sox-Cre	C57BL/6J	f	control	nonADcon	flox/flox (Serf2); wt/wt (APP_PS1); wt/wt (Sox1-Cre)	50	2018-11-18 10:54:00	26	22.1	44.7	31.8	49.5	54.9	37.4	38.9	45.7	56.9	485.7	359.9	321	445.9	435.1	386.4	306.8	483.5	712.1	765.2	47.1	104.7	149.5	319
30470283	Serf2_APPswe_PSEN1dE9_Sox-Cre	C57BL/6J	m	mutant	nonADmut	flox/flox (Serf2); wt/wt (APP_PS1); Cre/wt (Sox1-Cre)	51	2018-11-18 10:55:00	27.1	22.6	43.9	24.7	41.6	52	40.9	31.8	46.5	56.4	691.5	536.9	440.8	542.9	626.7	491.6	400.5	754.9	918.8	948.6	55.2	93	177.4	254.3
30470288	Serf2_APPswe_PSEN1dE9_Sox-Cre	C57BL/6J	f	mutant	nonADmut	flox/flox (Serf2); wt/wt (APP_PS1); Cre/wt (Sox1-Cre)	56	2018-11-18 10:55:00	25.7	21.1	50.6	48.7	68.5	61	27.4	52.2	52.5	70.2	319.2	196.1	242.9	451.9	297.5	295.3	185.2	612.5	622.1	726.5	69.8	80.4	130.4	267.2
30470289	Serf2_APPswe_PSEN1dE9_Sox-Cre	C57BL/6J	m	control	nonADcon	flox/flox (Serf2); wt/wt (APP_PS1); wt/wt (Sox1-Cre)	57	2018-11-18 10:55:00	19.7	28.8	47.8	56.2	70.2	62.5	47.3	39	47.8	57.1	598.6	406.9	512.3	720.6	832.8	713.2	585.6	1092.4	1366.3	1407.7	82.7	117.1	306.9	348.5
30470292	Serf2_APPswe_PSEN1dE9_Sox-Cre	C57BL/6J	m	control	nonADcon	flox/flox (Serf2); wt/wt (APP_PS1); wt/wt (Sox1-Cre)	60	2018-11-18 10:55:00	28	26.2	43.2	39.9	45.8	44.8	25.6	38	40.4	68.6	431.2	388.9	396.1	533.6	444.4	427.4	225.1	488	717.2	844.9	38.5	88.4	112.6	146.3
30470298	Serf2_APPswe_PSEN1dE9_Sox-Cre	C57BL/6J	f	control	nonADcon	flox/flox (Serf2); wt/wt (APP_PS1); wt/wt (Sox1-Cre)	66	2018-11-18 10:56:00	28.9	20.2	60.2	60.3	61.8	68.9	50.7	54.8	67.6	67.9	217.5	209.2	170.3	269.9	247.9	177.6	175.7	465.7	547.8	593.6	60	89.8	107.6	206.2
30470307	Serf2_APPswe_PSEN1dE9_Sox-Cre	C57BL/6J	m	mutant	nonADmut	flox/flox (Serf2); wt/wt (APP_PS1); Cre/wt (Sox1-Cre)	72	2018-11-19 10:51:00	33.5	19.9	52.4	25.4	53.3	63.8	33.8	53.3	56	66.6	749.8	469.2	363.7	665.3	469.5	441.4	335.9	860.2	1004.4	975.9	46.3	140.4	301.7	376.8
30470309	Serf2_APPswe_PSEN1dE9_Sox-Cre	C57BL/6J	f	control	nonADcon	flox/flox (Serf2); wt/wt (APP_PS1); wt/wt (Sox1-Cre)	74	2018-11-19 10:51:00	21.2	21.3	52.4	36.6	64	54.2	52.5	51.2	49.3	56.6	359.4	204.2	259.6	269.7	276.8	287.4	245.9	535.1	567.2	674.5	56.8	68.1	145.3	236
30470357	Serf2_APPswe_PSEN1dE9_Sox-Cre	C57BL/6J	m	mutant	nonADmut	flox/flox (Serf2); wt/wt (APP_PS1); Cre/wt (Sox1-Cre)	05	2018-11-19 10:50:00	25	25.2	66	62.7	69.9	71.7	62.5	61.2	66.7	73.5	328.9	265.5	249.6	330.2	341.8	293.5	233.7	529.6	881.3	834.8	51.5	94.7	109.7	147.1
30470359	Serf2_APPswe_PSEN1dE9_Sox-Cre	C57BL/6J	f	mutant	nonADmut	flox/flox (Serf2); wt/wt (APP_PS1); Cre/wt (Sox1-Cre)	07	2018-11-19 10:50:00	27.8	20.3	52.6	46.4	69.3	60.2	45.3	49.5	53.4	62.4	362.9	207.8	269	369.9	341.9	315.3	254.7	410.1	676.5	731.2	63.9	90.4	121.2	166.5
30470383	Serf2_APPswe_PSEN1dE9_Sox-Cre	C57BL/6J	m	mutant	nonADmut	flox/flox (Serf2); wt/wt (APP_PS1); Cre/wt (Sox1-Cre)	09	2018-11-19 10:52:00	22.7	24.4	61.9	51.4	63.4	73.7	51	58.1	60.6	77.8	486.7	366.7	263.2	491	420	394.6	222.5	732.2	1001.9	950.2	64.5	113.5	186.5	307.8
30470385	Serf2_APPswe_PSEN1dE9_Sox-Cre	C57BL/6J	m	mutant	nonADmut	flox/flox (Serf2); wt/wt (APP_PS1); Cre/wt (Sox1-Cre)	11	2018-11-19 10:52:00	25.4	26.1	55	33.3	59.9	66.6	41	51.5	59.1	68.3	604.8	363.9	303	534.9	439.6	370.9	287.1	893.2	906.3	1039.3	44.8	84.9	93.4	204.1
30470391	Serf2_APPswe_PSEN1dE9_Sox-Cre	C57BL/6J	m	mutant	nonADmut	flox/flox (Serf2); wt/wt (APP_PS1); Cre/wt (Sox1-Cre)	17	2018-11-19 10:52:00	29.2	26.1	54.4	52.1	64.6	66.5	60.4	47	51.4	58.8	445.7	329.5	311.1	368.6	493.1	452	382.9	795.6	930.1	916.9	87.6	102.4	124.6	290.1
30470393	Serf2_APPswe_PSEN1dE9_Sox-Cre	C57BL/6J	m	mutant	nonADmut	flox/flox (Serf2); wt/wt (APP_PS1); Cre/wt (Sox1-Cre)	19	2018-11-19 10:52:00	32.6	22.4	39.2	50.5	51.7	38.9	40	24.7	35.6	56.5	234.3	228.7	289.3	283.9	356.6	304.7	205.9	310.8	473.4	450.7	45.2	83.9	93.2	190.1
30470394	Serf2_APPswe_PSEN1dE9_Sox-Cre	C57BL/6J	f	control	nonADcon	flox/flox (Serf2); wt/wt (APP_PS1); wt/wt (Sox1-Cre)	20	2018-11-19 10:52:00	19.9	20.4	56.8	54.8	65.7	67.1	49.1	51.1	55.4	71.7	424.5	321.7	308.9	477.3	458.9	418.8	265.8	662.6	938.7	1000.7	61.6	65.1	137.4	264
30470930	Serf2_APPswe_PSEN1dE9_Sox-Cre	C57BL/6J	m	mutant	nonADmut	flox/flox (Serf2); wt/wt (APP_PS1); Cre/wt (Sox1-Cre)	23	2018-11-22 09:10:00	23.7	20.5	62.8	35.7	68	71	54	53.8	68.1	75.2	584.6	290.6	263.5	418.8	420.2	290.4	225.5	756.9	909.6	1063.8	46.5	102.8	134.8	290
30470933	Serf2_APPswe_PSEN1dE9_Sox-Cre	C57BL/6J	m	control	nonADcon	flox/flox (Serf2); wt/wt (APP_PS1); wt/wt (Sox1-Cre)	26	2018-11-22 09:10:00	18.3	24.8	57.9	61.4	67.2	57.8	43.1	50.1	61.1	77.3	282.5	240.5	309.3	417.2	365.3	285.1	166.3	532.3	732.7	841.2	37.4	67.5	94	288.6
30470939	Serf2_APPswe_PSEN1dE9_Sox-Cre	C57BL/6J	m	control	nonADcon	flox/flox (Serf2); wt/wt (APP_PS1); wt/wt (Sox1-Cre)	32	2018-11-23 09:05:00	19.4	26.8	63.2	46.2	64.2	71.1	48.7	66.5	61.8	75.9	754.4	501.1	404.5	718.4	469.3	535.8	338.1	982.2	1401.1	1380.3	44	88.2	200.8	417
30470943	Serf2_APPswe_PSEN1dE9_Sox-Cre	C57BL/6J	f	mutant	nonADmut	flox/flox (Serf2); wt/wt (APP_PS1); Cre/wt (Sox1-Cre)	36	2018-11-23 09:05:00	28.4	18.8	46.5	22.6	30.3	52.5	42.6	42.5	38	62.7	607.1	546.4	372.4	450	450.7	486.4	292.1	687.1	783.9	904.5	65.2	107.9	156.2	307.7
30470945	Serf2_APPswe_PSEN1dE9_Sox-Cre	C57BL/6J	m	control	nonADcon	flox/flox (Serf2); wt/wt (APP_PS1); wt/wt (Sox1-Cre)	38	2018-11-23 09:07:00	40.5	25.2	48.1	42.2	60.1	64.9	35.2	38.2	50.5	68.5	530.2	365.5	321.7	594.5	567	454	289.2	632.3	916.9	935.1	37.7	69.7	111.8	236.8
30470946	Serf2_APPswe_PSEN1dE9_Sox-Cre	C57BL/6J	m	control	nonADcon	flox/flox (Serf2); wt/wt (APP_PS1); wt/wt (Sox1-Cre)	39	2018-11-23 09:07:00	20.4	26	58.1	54.5	68	72.9	48	57.6	59.9	66.9	585	410.7	348.5	668.7	544.4	515	425.6	956.1	1284.9	1226.7	53.4	109.3	193.4	425.2
30470963	Serf2_APPswe_PSEN1dE9_Sox-Cre	C57BL/6J	m	mutant	nonADmut	flox/flox (Serf2); wt/wt (APP_PS1); Cre/wt (Sox1-Cre)	48	2018-11-23 09:11:00	29.6	20.8	37.1	10.6	39	55.2	25.5	29.4	39.7	53.5	1108	755.9	555.2	922.9	874.3	746.9	575.9	1128.7	1239.3	1417.9	53	97.4	242.2	467.5
30470972	Serf2_APPswe_PSEN1dE9_Sox-Cre	C57BL/6J	f	control	nonADcon	flox/flox (Serf2); wt/wt (APP_PS1); wt/wt (Sox1-Cre)	57	2018-11-23 09:11:00	18.8	20.4	52	22.4	52.3	61	39	38.6	56.2	74.3	695.4	426.8	349	546.1	549.6	392.2	230.3	766.8	895.5	878.8	45.2	110.8	188.7	498.9
30470973	Serf2_APPswe_PSEN1dE9_Sox-Cre	C57BL/6J	m	control	nonADcon	flox/flox (Serf2); wt/wt (APP_PS1); wt/wt (Sox1-Cre)	58	2018-11-24 09:04:00	30.6	25.9	54.4	51.7	51.3	57.2	47.5	53.3	46.6	70.1	412.5	415.7	365.4	448.1	398.7	455.7	255.5	726.6	854	898.6	66.2	92.1	161.4	326.8
30470977	Serf2_APPswe_PSEN1dE9_Sox-Cre	C57BL/6J	f	control	nonADcon	flox/flox (Serf2); wt/wt (APP_PS1); wt/wt (Sox1-Cre)	62	2018-11-24 09:04:00	23.4	20.8	54.4	35.1	66.5	73.3	41	52.3	56.8	67.6	584.6	301.7	239.9	531.1	429.8	389.1	292	750.6	900.2	981.5	100.5	156.8	224.4	343.6
30470980	Serf2_APPswe_PSEN1dE9_Sox-Cre	C57BL/6J	f	mutant	nonADmut	flox/flox (Serf2); wt/wt (APP_PS1); Cre/wt (Sox1-Cre)	65	2018-11-24 09:09:00	33.3	17.3	68.1	51.5	59.5	65.2	67.6	68.8	63.9	72	308	257.1	220.8	205.7	197.9	229.1	177.6	500.3	634.5	452.1	57.5	79.6	136.7	291.1
30470996	Serf2_APPswe_PSEN1dE9_Sox-Cre	C57BL/6J	m	control	nonADcon	flox/flox (Serf2); wt/wt (APP_PS1); wt/wt (Sox1-Cre)	70	2018-11-24 09:09:00	24	23.9	44.1	31.1	56.7	64.7	38.6	39.2	42.2	56.5	692	435.1	354.5	617.1	610.7	580.5	437	935.6	1004.7	1188.3	62	150.2	308.8	729.4
30470997	Serf2_APPswe_PSEN1dE9_Sox-Cre	C57BL/6J	m	mutant	nonADmut	flox/flox (Serf2); wt/wt (APP_PS1); Cre/wt (Sox1-Cre)	71	2018-11-24 09:09:00	26.3	19.8	57.8	44.3	59.9	61.6	53.2	57	50.2	70.8	535.2	385.8	369.3	449.8	413	479.1	280.5	845.1	961.2	920	37.3	84.6	132.2	384.7

## Sheet: BalanceBeam
mouse_id	mouse_line	strain	sex	genotype	display_name	type	ear_tag	date_of_birth	bw_beam	Meanfalldownsb1	Meanfalldownsb2	Meanfalldownsb3	Meanfalldownsb4	Meanslipsb1	Meanslipsb2	Meanslipsb3	Meanslipsb4	Meanstopsb1	Meanstopsb2	Meanstopsb3	Meanstopsb4	Meantimeb1	Meantimeb2	Meantimeb3	Meantimeb4
									g													sec	sec	sec	sec
									Body weight Balance Beam	Meanfalldownsb1	Meanfalldownsb2	Meanfalldownsb3	Meanfalldownsb4	Meanslipsb1	Meanslipsb2	Meanslipsb3	Meanslipsb4	Meanstopsb1	Meanstopsb2	Meanstopsb3	Meanstopsb4	Meantimeb1	Meantimeb2	Meantimeb3	Meantimeb4
									Body weight measured during the balance beam protocol	Mean number of drops, beam 1	Mean number of drops, beam 2	Mean number of drops, beam 3	Mean number of drops, beam 4	Average number of foot slips, beam 1	Average number of foot slips, beam 2	Average number of foot slips, beam 3	Average number of foot slips, beam 4	Average number of stops, beam 1	Average number of stops, beam 2	Average number of stops, beam 3	Average number of stops, beam 4	Mean time needed for beam crossing in seconds, beam 1	Mean time needed for beam crossing in seconds, beam 2	Mean time needed for beam crossing in seconds, beam 3	Mean time needed for beam crossing in seconds, beam 4
30469441	Serf2_APPswe_PSEN1dE9_Sox-Cre	C57BL/6J	m	control	nonADcon	flox/flox (Serf2); wt/wt (APP_PS1); wt/wt (Sox1-Cre)	09	2018-11-11 10:10:00	40.5	0	0	0	0	0	0.67	0.67	0.33	1.33	1	0.33	0.67	8	9.33	7	7.67
30469443	Serf2_APPswe_PSEN1dE9_Sox-Cre	C57BL/6J	m	control	nonADcon	flox/flox (Serf2); wt/wt (APP_PS1); wt/wt (Sox1-Cre)	11	2018-11-11 10:10:00	32.6	0	0	0	0	0	1	0.33	0	0.67	1.67	2	4	6.67	8.67	16.67	15.67
30469447	Serf2_APPswe_PSEN1dE9_Sox-Cre	C57BL/6J	f	control	nonADcon	flox/flox (Serf2); wt/wt (APP_PS1); wt/wt (Sox1-Cre)	15	2018-11-11 10:10:00	25.6	0	0	0	0	0	0.33	0	0	1.67	0.67	0.67	0	8	5.67	6.33	6
30469477	Serf2_APPswe_PSEN1dE9_Sox-Cre	C57BL/6J	f	mutant	nonADmut	flox/flox (Serf2); wt/wt (APP_PS1); Cre/wt (Sox1-Cre)	29	2018-11-11 10:13:00	23.8	0	0	0	0	0.67	0.67	0.33	0.33	2.33	2	2.67	2.67	13	11	10.33	17
30469490	Serf2_APPswe_PSEN1dE9_Sox-Cre	C57BL/6J	m	mutant	nonADmut	flox/flox (Serf2); wt/wt (APP_PS1); Cre/wt (Sox1-Cre)	31	2018-11-12 10:06:00	31.5	0	0	0	0	0	0	0.33	0	4.67	4.33	3.33	3.67	14.67	14	12.33	16
30469495	Serf2_APPswe_PSEN1dE9_Sox-Cre	C57BL/6J	m	mutant	nonADmut	flox/flox (Serf2); wt/wt (APP_PS1); Cre/wt (Sox1-Cre)	36	2018-11-12 10:06:00	32.1	0	0	0	0	0.33	0.33	0.33	0.33	2	1.67	3	2.33	11.67	12	15.67	13.33
30469520	Serf2_APPswe_PSEN1dE9_Sox-Cre	C57BL/6J	f	mutant	nonADmut	flox/flox (Serf2); wt/wt (APP_PS1); Cre/wt (Sox1-Cre)	47	2018-11-12 10:07:00	26.6	0	0.33	0	0	0	1.33	0	0	3.67	2	1	1.33	14.33	13.33	13.33	9.67
30469522	Serf2_APPswe_PSEN1dE9_Sox-Cre	C57BL/6J	f	control	nonADcon	flox/flox (Serf2); wt/wt (APP_PS1); wt/wt (Sox1-Cre)	49	2018-11-12 10:07:00	25.6	0	0	0	0	0	0	0	0.67	0.67	2	2	1	6	7.33	11.33	8.33
30469534	Serf2_APPswe_PSEN1dE9_Sox-Cre	C57BL/6J	m	control	nonADcon	flox/flox (Serf2); wt/wt (APP_PS1); wt/wt (Sox1-Cre)	52	2018-11-12 10:09:00	37.7	0	0	0	0	0	0	0	0.33	5.67	5.67	7	5.33	12.33	14.67	17.67	16.33
30469535	Serf2_APPswe_PSEN1dE9_Sox-Cre	C57BL/6J	m	mutant	nonADmut	flox/flox (Serf2); wt/wt (APP_PS1); Cre/wt (Sox1-Cre)	53	2018-11-12 10:09:00	31.9	0	0	0	0	0	0.33	1.33	1	2.67	1.33	1.67	2.67	9.67	8	12	12
30469538	Serf2_APPswe_PSEN1dE9_Sox-Cre	C57BL/6J	f	mutant	nonADmut	flox/flox (Serf2); wt/wt (APP_PS1); Cre/wt (Sox1-Cre)	56	2018-11-12 10:09:00	27.1	0	0	0	0	0	0	0.33	0.67	2.67	1.67	1	1.33	13	12.67	12	9.33
30469546	Serf2_APPswe_PSEN1dE9_Sox-Cre	C57BL/6J	f	control	nonADcon	flox/flox (Serf2); wt/wt (APP_PS1); wt/wt (Sox1-Cre)	64	2018-11-12 10:10:00	27.2	0	0	0	0	0	0.33	0	0	1	2.67	1.67	3	7.33	12.33	10.67	12
30469551	Serf2_APPswe_PSEN1dE9_Sox-Cre	C57BL/6J	f	mutant	nonADmut	flox/flox (Serf2); wt/wt (APP_PS1); Cre/wt (Sox1-Cre)	69	2018-11-12 10:12:00	30.8	0	0	0	0	0	0	0	0.33	3	2	2.33	3	10.67	12	16	12
30469554	Serf2_APPswe_PSEN1dE9_Sox-Cre	C57BL/6J	f	control	nonADcon	flox/flox (Serf2); wt/wt (APP_PS1); wt/wt (Sox1-Cre)	72	2018-11-12 10:12:00	27.5	0	0	0	0	0	0	0	0.33	2	3.67	1.67	2	7.33	14	10.33	12.33
30469625	Serf2_APPswe_PSEN1dE9_Sox-Cre	C57BL/6J	f	control	nonADcon	flox/flox (Serf2); wt/wt (APP_PS1); wt/wt (Sox1-Cre)	76	2018-11-12 10:12:00	30.4	0	0	0	0	0	0.33	0	0	0.67	1.67	2.33	2.33	7.33	7.67	11.67	11.67
30469640	Serf2_APPswe_PSEN1dE9_Sox-Cre	C57BL/6J	f	mutant	nonADmut	flox/flox (Serf2); wt/wt (APP_PS1); Cre/wt (Sox1-Cre)	83	2018-11-12 10:13:00	24.5	0	0	0	0	1	0.67	0.67	0.33	1	1.67	1.67	1.67	12.67	9.33	11.33	9.67
30469642	Serf2_APPswe_PSEN1dE9_Sox-Cre	C57BL/6J	f	mutant	nonADmut	flox/flox (Serf2); wt/wt (APP_PS1); Cre/wt (Sox1-Cre)	85	2018-11-12 10:13:00	26.2	0	0	3	0	0	0.67	0	0	2.67	2	0.33	1	10	11.33	7	9
30469644	Serf2_APPswe_PSEN1dE9_Sox-Cre	C57BL/6J	m	control	nonADcon	flox/flox (Serf2); wt/wt (APP_PS1); wt/wt (Sox1-Cre)	87	2018-11-12 10:14:00	34.9	0	0	3	0	0.33	0.67	0.67	0	1.33	0.67	1.33	3	7.67	9	9	11.67
30469645	Serf2_APPswe_PSEN1dE9_Sox-Cre	C57BL/6J	m	control	nonADcon	flox/flox (Serf2); wt/wt (APP_PS1); wt/wt (Sox1-Cre)	88	2018-11-12 10:14:00	29.7	0	0	0	0	0	0.33	0	0	0.33	0.33	1	0.33	4.33	5	9.33	6
30469646	Serf2_APPswe_PSEN1dE9_Sox-Cre	C57BL/6J	m	mutant	nonADmut	flox/flox (Serf2); wt/wt (APP_PS1); Cre/wt (Sox1-Cre)	89	2018-11-12 10:14:00	28.4	0	0	0	0	0	0.33	0	0.33	1.33	1.33	1.67	1.67	6.67	7.67	9	8
30469661	Serf2_APPswe_PSEN1dE9_Sox-Cre	C57BL/6J	f	mutant	nonADmut	flox/flox (Serf2); wt/wt (APP_PS1); Cre/wt (Sox1-Cre)	05	2018-11-14 09:58:00	25.5	0	0	0	0	0	0	0	0	3.33	2.33	1.33	3	11	11.67	10.67	13.67
30469662	Serf2_APPswe_PSEN1dE9_Sox-Cre	C57BL/6J	f	control	nonADcon	flox/flox (Serf2); wt/wt (APP_PS1); wt/wt (Sox1-Cre)	06	2018-11-15 09:59:00	31.7	0	0	0	0	0	0	0.67	0	2.67	1	1.67	1.33	8.33	6.67	9.67	7
30469663	Serf2_APPswe_PSEN1dE9_Sox-Cre	C57BL/6J	f	mutant	nonADmut	flox/flox (Serf2); wt/wt (APP_PS1); Cre/wt (Sox1-Cre)	07	2018-11-15 09:59:00	24.5	0	0	0	0	0	0	0.67	0	1.33	1.67	2.33	4	9.67	7	11.67	11.33
30469674	Serf2_APPswe_PSEN1dE9_Sox-Cre	C57BL/6J	f	control	nonADcon	flox/flox (Serf2); wt/wt (APP_PS1); wt/wt (Sox1-Cre)	18	2018-11-15 09:59:00	31.3	0	0	0	0	0	0	0.33	0.67	0.33	1	0.67	1	5.67	6.67	11	6.67
30470242	Serf2_APPswe_PSEN1dE9_Sox-Cre	C57BL/6J	f	mutant	nonADmut	flox/flox (Serf2); wt/wt (APP_PS1); Cre/wt (Sox1-Cre)	23	2018-11-17 09:57:00	24	0	0	0	0	0.33	0	0	0	4.67	3.33	4.33	4.33	16	15.33	18	16.33
30470252	Serf2_APPswe_PSEN1dE9_Sox-Cre	C57BL/6J	f	mutant	nonADmut	flox/flox (Serf2); wt/wt (APP_PS1); Cre/wt (Sox1-Cre)	27	2018-11-17 09:58:00	25.9	0	0	0	0	0	0.33	0.33	1.33	1	1	1	1.33	8.33	7.67	10.33	11
30470253	Serf2_APPswe_PSEN1dE9_Sox-Cre	C57BL/6J	f	control	nonADcon	flox/flox (Serf2); wt/wt (APP_PS1); wt/wt (Sox1-Cre)	28	2018-11-17 09:58:00	28.2	0	0	0	0	0	0.33	0.33	0.33	1.33	2	2.33	3.67	8.67	9	12	13
30470259	Serf2_APPswe_PSEN1dE9_Sox-Cre	C57BL/6J	m	mutant	nonADmut	flox/flox (Serf2); wt/wt (APP_PS1); Cre/wt (Sox1-Cre)	31	2018-11-18 10:51:00	31.2	0	0	0	0	0.67	0.67	1	0.33	5	2.33	3.33	3	18	13.67	17.33	18
30470261	Serf2_APPswe_PSEN1dE9_Sox-Cre	C57BL/6J	m	control	nonADcon	flox/flox (Serf2); wt/wt (APP_PS1); wt/wt (Sox1-Cre)	33	2018-11-18 10:51:00	35.8	0	0	0	0	0	1	0	0.33	1.67	1.33	2.33	2	7.67	9.67	17	16.67
30470264	Serf2_APPswe_PSEN1dE9_Sox-Cre	C57BL/6J	f	mutant	nonADmut	flox/flox (Serf2); wt/wt (APP_PS1); Cre/wt (Sox1-Cre)	36	2018-11-18 10:51:00	22.1	0	0	0	0	0	0.67	0.67	0.33	1.33	1	1.67	0	8.67	8.33	14.67	6.33
30470278	Serf2_APPswe_PSEN1dE9_Sox-Cre	C57BL/6J	m	control	nonADcon	flox/flox (Serf2); wt/wt (APP_PS1); wt/wt (Sox1-Cre)	46	2018-11-18 10:54:00	36.3	0	0	0	0	0	0	0.67	1	3.67	4	2.67	5.33	12.67	15.33	14.33	18
30470281	Serf2_APPswe_PSEN1dE9_Sox-Cre	C57BL/6J	f	control	nonADcon	flox/flox (Serf2); wt/wt (APP_PS1); wt/wt (Sox1-Cre)	49	2018-11-18 10:54:00	30.3	0	0	0	0	0	1	0.33	0.33	3.67	2.67	1.33	2.67	11.33	12.33	12.67	14.33
30470282	Serf2_APPswe_PSEN1dE9_Sox-Cre	C57BL/6J	f	control	nonADcon	flox/flox (Serf2); wt/wt (APP_PS1); wt/wt (Sox1-Cre)	50	2018-11-18 10:54:00	28.9	0	0	0	0	0.33	0	0.33	0.67	2.33	0.33	1	2	10.33	9.67	8.67	12.33
30470283	Serf2_APPswe_PSEN1dE9_Sox-Cre	C57BL/6J	m	mutant	nonADmut	flox/flox (Serf2); wt/wt (APP_PS1); Cre/wt (Sox1-Cre)	51	2018-11-18 10:55:00	32.7	0	0	0	0	0.33	0	0	0	2.67	4	3.33	5.33	12.33	16	17	22
30470288	Serf2_APPswe_PSEN1dE9_Sox-Cre	C57BL/6J	f	mutant	nonADmut	flox/flox (Serf2); wt/wt (APP_PS1); Cre/wt (Sox1-Cre)	56	2018-11-18 10:55:00	27	0	0	0	0	0.33	0	0	0	1.67	3	2.33	3	10.67	15.33	15	14.33
30470289	Serf2_APPswe_PSEN1dE9_Sox-Cre	C57BL/6J	m	control	nonADcon	flox/flox (Serf2); wt/wt (APP_PS1); wt/wt (Sox1-Cre)	57	2018-11-18 10:55:00	39	0	0	0	0	0	0	0	0	4	4	4.33	3.67	14.67	19.33	26	19.67
30470292	Serf2_APPswe_PSEN1dE9_Sox-Cre	C57BL/6J	m	control	nonADcon	flox/flox (Serf2); wt/wt (APP_PS1); wt/wt (Sox1-Cre)	60	2018-11-18 10:55:00	33.2	0	0	0	0	0.33	0	1.33	0.67	0.67	1	1.33	2.67	5.67	6.33	9.33	12.33
30470298	Serf2_APPswe_PSEN1dE9_Sox-Cre	C57BL/6J	f	control	nonADcon	flox/flox (Serf2); wt/wt (APP_PS1); wt/wt (Sox1-Cre)	66	2018-11-18 10:56:00	25.6	0	0	0	0	0	0	0	0	3.33	1.67	3	2.33	12	10.33	15.33	15.33
30470307	Serf2_APPswe_PSEN1dE9_Sox-Cre	C57BL/6J	m	mutant	nonADmut	flox/flox (Serf2); wt/wt (APP_PS1); Cre/wt (Sox1-Cre)	72	2018-11-19 10:51:00	26.3	0	0	0	0	0.67	0.33	0.67	1.33	1.33	2	2.67	2.67	7.33	8.67	12	9.67
30470309	Serf2_APPswe_PSEN1dE9_Sox-Cre	C57BL/6J	f	control	nonADcon	flox/flox (Serf2); wt/wt (APP_PS1); wt/wt (Sox1-Cre)	74	2018-11-19 10:51:00	28.7	0	0	0	0	0	0	0.33	0	2	0.67	0.67	1.33	8.67	6.67	8.33	8.33
30470357	Serf2_APPswe_PSEN1dE9_Sox-Cre	C57BL/6J	m	mutant	nonADmut	flox/flox (Serf2); wt/wt (APP_PS1); Cre/wt (Sox1-Cre)	05	2018-11-19 10:50:00	35.3	0	0	0	0	0.33	0.67	0.67	1.33	2	0.67	1	2	12.67	8	9.67	9
30470359	Serf2_APPswe_PSEN1dE9_Sox-Cre	C57BL/6J	f	mutant	nonADmut	flox/flox (Serf2); wt/wt (APP_PS1); Cre/wt (Sox1-Cre)	07	2018-11-19 10:50:00	26.9	0	0	0	0	0	0.33	0	0.33	2	1.33	2	0.67	13.33	12	15.33	9.67
30470383	Serf2_APPswe_PSEN1dE9_Sox-Cre	C57BL/6J	m	mutant	nonADmut	flox/flox (Serf2); wt/wt (APP_PS1); Cre/wt (Sox1-Cre)	09	2018-11-19 10:52:00	34	0	0	0	0	0.33	0.33	1.33	1	1.33	1.33	0.67	2.33	8.67	10	9	11.33
30470385	Serf2_APPswe_PSEN1dE9_Sox-Cre	C57BL/6J	m	mutant	nonADmut	flox/flox (Serf2); wt/wt (APP_PS1); Cre/wt (Sox1-Cre)	11	2018-11-19 10:52:00	33.7	0	0	0	0	0.33	0	0.67	0.33	1.33	1.67	0.33	2	10	9	10.67	11.67
30470391	Serf2_APPswe_PSEN1dE9_Sox-Cre	C57BL/6J	m	mutant	nonADmut	flox/flox (Serf2); wt/wt (APP_PS1); Cre/wt (Sox1-Cre)	17	2018-11-19 10:52:00	32.5	0	0	0	0	1	0.33	0	0.67	1	0.33	2	1	8.33	11.67	12.67	8.33
30470393	Serf2_APPswe_PSEN1dE9_Sox-Cre	C57BL/6J	m	mutant	nonADmut	flox/flox (Serf2); wt/wt (APP_PS1); Cre/wt (Sox1-Cre)	19	2018-11-19 10:52:00	30.8	0	0	0	0	1.33	0.67	1	0.67	0.67	2	3.33	1	8	11.67	10.67	7.33
30470394	Serf2_APPswe_PSEN1dE9_Sox-Cre	C57BL/6J	f	control	nonADcon	flox/flox (Serf2); wt/wt (APP_PS1); wt/wt (Sox1-Cre)	20	2018-11-19 10:52:00	27.2	0	0	0	0	0.33	0.67	0	1	1.33	0	1.33	1.67	7.33	4.67	6.33	10.67
30470930	Serf2_APPswe_PSEN1dE9_Sox-Cre	C57BL/6J	m	mutant	nonADmut	flox/flox (Serf2); wt/wt (APP_PS1); Cre/wt (Sox1-Cre)	23	2018-11-22 09:10:00	28.5	0	0	0	0	0.33	0	0.67	0	0.33	1	1	1.33	4.67	6.67	9.67	8.33
30470933	Serf2_APPswe_PSEN1dE9_Sox-Cre	C57BL/6J	m	control	nonADcon	flox/flox (Serf2); wt/wt (APP_PS1); wt/wt (Sox1-Cre)	26	2018-11-22 09:10:00	35.9	0	0	0	0	0	0.33	0	0	1.67	3	1.33	3.67	12.33	14.33	15	17.33
30470939	Serf2_APPswe_PSEN1dE9_Sox-Cre	C57BL/6J	m	control	nonADcon	flox/flox (Serf2); wt/wt (APP_PS1); wt/wt (Sox1-Cre)	32	2018-11-23 09:05:00	34.3	0	0	0	0	0	1	1	1.67	3.67	4.67	4	4.67	12	14	15.33	16
30470943	Serf2_APPswe_PSEN1dE9_Sox-Cre	C57BL/6J	f	mutant	nonADmut	flox/flox (Serf2); wt/wt (APP_PS1); Cre/wt (Sox1-Cre)	36	2018-11-23 09:05:00	28.7	0	0	0	0	0	0	0	0	3	2.67	2.67	3.67	9.33	10	9.33	10.67
30470945	Serf2_APPswe_PSEN1dE9_Sox-Cre	C57BL/6J	m	control	nonADcon	flox/flox (Serf2); wt/wt (APP_PS1); wt/wt (Sox1-Cre)	38	2018-11-23 09:07:00	35.5	0	0	0	0	0	0	0	0	3.33	2.67	4	3.33	9.33	10	15	11.67
30470946	Serf2_APPswe_PSEN1dE9_Sox-Cre	C57BL/6J	m	control	nonADcon	flox/flox (Serf2); wt/wt (APP_PS1); wt/wt (Sox1-Cre)	39	2018-11-23 09:07:00	41.1	0	0	0	0.67	0.67	0.33	0.67	0	1	2.67	4.67	3.67	11.33	16.67	22.67	28.33
30470963	Serf2_APPswe_PSEN1dE9_Sox-Cre	C57BL/6J	m	mutant	nonADmut	flox/flox (Serf2); wt/wt (APP_PS1); Cre/wt (Sox1-Cre)	48	2018-11-23 09:11:00	29.6	0	0	0	0	0	0	0	0	3.33	1.67	1.67	2	10.67	7.33	10.67	10.33
30470972	Serf2_APPswe_PSEN1dE9_Sox-Cre	C57BL/6J	f	control	nonADcon	flox/flox (Serf2); wt/wt (APP_PS1); wt/wt (Sox1-Cre)	57	2018-11-23 09:11:00	27.3	0	0	0	0	0	0	0.33	1.33	0.33	0.67	1	0	4.67	6.33	7.33	5.67
30470973	Serf2_APPswe_PSEN1dE9_Sox-Cre	C57BL/6J	m	control	nonADcon	flox/flox (Serf2); wt/wt (APP_PS1); wt/wt (Sox1-Cre)	58	2018-11-24 09:04:00	37.1	0	0	0	0	0	0	0	0	2.67	3	3	3.33	8.67	13	12.67	10.33
30470977	Serf2_APPswe_PSEN1dE9_Sox-Cre	C57BL/6J	f	control	nonADcon	flox/flox (Serf2); wt/wt (APP_PS1); wt/wt (Sox1-Cre)	62	2018-11-24 09:04:00	28	0	0	0	0	0	0.33	1	0	2	3	2	2.33	9	10.33	14.67	10.33
30470980	Serf2_APPswe_PSEN1dE9_Sox-Cre	C57BL/6J	f	mutant	nonADmut	flox/flox (Serf2); wt/wt (APP_PS1); Cre/wt (Sox1-Cre)	65	2018-11-24 09:09:00	20.3	0	0	0	0	0.33	0	0.33	0.33	1.33	1	2	2	8.67	8	10.33	9
30470996	Serf2_APPswe_PSEN1dE9_Sox-Cre	C57BL/6J	m	control	nonADcon	flox/flox (Serf2); wt/wt (APP_PS1); wt/wt (Sox1-Cre)	70	2018-11-24 09:09:00	34	0	0	0	0	0	0.67	0.67	0	6.33	4.67	7.67	7.33	15.67	14.33	18	19.33
30470997	Serf2_APPswe_PSEN1dE9_Sox-Cre	C57BL/6J	m	mutant	nonADmut	flox/flox (Serf2); wt/wt (APP_PS1); Cre/wt (Sox1-Cre)	71	2018-11-24 09:09:00	30.1	0	0	0	0	0.67	1	0.33	1	2.67	0.67	1	1.33	10.67	8.67	9.67	11.33

## Sheet: Gripstrength
mouse_id	mouse_line	strain	sex	genotype	display_name	type	ear_tag	date_of_birth	2paws_mean	4paws_mean	bw_grip
									g	g	g
									Forelimb grip strength measurement-mean	Forelimb and hindlimb grip strength measurement-mean	Body weight grip strength
									Forelimb grip strength measurement-mean	Forelimb and hindlimb grip strength measurement-mean	Body weight grip strength
30469441	Serf2_APPswe_PSEN1dE9_Sox-Cre	C57BL/6J	m	control	nonADcon	flox/flox (Serf2); wt/wt (APP_PS1); wt/wt (Sox1-Cre)	09	2018-11-11 10:10:00	93.33	193.67	30.8
30469443	Serf2_APPswe_PSEN1dE9_Sox-Cre	C57BL/6J	m	control	nonADcon	flox/flox (Serf2); wt/wt (APP_PS1); wt/wt (Sox1-Cre)	11	2018-11-11 10:10:00	85	186.33	27.4
30469447	Serf2_APPswe_PSEN1dE9_Sox-Cre	C57BL/6J	f	control	nonADcon	flox/flox (Serf2); wt/wt (APP_PS1); wt/wt (Sox1-Cre)	15	2018-11-11 10:10:00	78.33	148	22.6
30469477	Serf2_APPswe_PSEN1dE9_Sox-Cre	C57BL/6J	f	mutant	nonADmut	flox/flox (Serf2); wt/wt (APP_PS1); Cre/wt (Sox1-Cre)	29	2018-11-11 10:13:00	73.67	_PNR-WI_	20.8
30469490	Serf2_APPswe_PSEN1dE9_Sox-Cre	C57BL/6J	m	mutant	nonADmut	flox/flox (Serf2); wt/wt (APP_PS1); Cre/wt (Sox1-Cre)	31	2018-11-12 10:06:00	83.67	149.5	23.2
30469495	Serf2_APPswe_PSEN1dE9_Sox-Cre	C57BL/6J	m	mutant	nonADmut	flox/flox (Serf2); wt/wt (APP_PS1); Cre/wt (Sox1-Cre)	36	2018-11-12 10:06:00	72.33	162.33	23.6
30469520	Serf2_APPswe_PSEN1dE9_Sox-Cre	C57BL/6J	f	mutant	nonADmut	flox/flox (Serf2); wt/wt (APP_PS1); Cre/wt (Sox1-Cre)	47	2018-11-12 10:07:00	62.67	163	20.4
30469522	Serf2_APPswe_PSEN1dE9_Sox-Cre	C57BL/6J	f	control	nonADcon	flox/flox (Serf2); wt/wt (APP_PS1); wt/wt (Sox1-Cre)	49	2018-11-12 10:07:00	64.33	149	21
30469534	Serf2_APPswe_PSEN1dE9_Sox-Cre	C57BL/6J	m	control	nonADcon	flox/flox (Serf2); wt/wt (APP_PS1); wt/wt (Sox1-Cre)	52	2018-11-12 10:09:00	85	188.33	27.6
30469535	Serf2_APPswe_PSEN1dE9_Sox-Cre	C57BL/6J	m	mutant	nonADmut	flox/flox (Serf2); wt/wt (APP_PS1); Cre/wt (Sox1-Cre)	53	2018-11-12 10:09:00	64	137.67	21.5
30469538	Serf2_APPswe_PSEN1dE9_Sox-Cre	C57BL/6J	f	mutant	nonADmut	flox/flox (Serf2); wt/wt (APP_PS1); Cre/wt (Sox1-Cre)	56	2018-11-12 10:09:00	53.67	146.33	22.2
30469546	Serf2_APPswe_PSEN1dE9_Sox-Cre	C57BL/6J	f	control	nonADcon	flox/flox (Serf2); wt/wt (APP_PS1); wt/wt (Sox1-Cre)	64	2018-11-12 10:10:00	76.67	136.67	21.7
30469551	Serf2_APPswe_PSEN1dE9_Sox-Cre	C57BL/6J	f	mutant	nonADmut	flox/flox (Serf2); wt/wt (APP_PS1); Cre/wt (Sox1-Cre)	69	2018-11-12 10:12:00	68.33	162.33	21
30469554	Serf2_APPswe_PSEN1dE9_Sox-Cre	C57BL/6J	f	control	nonADcon	flox/flox (Serf2); wt/wt (APP_PS1); wt/wt (Sox1-Cre)	72	2018-11-12 10:12:00	69	170.33	22.2
30469625	Serf2_APPswe_PSEN1dE9_Sox-Cre	C57BL/6J	f	control	nonADcon	flox/flox (Serf2); wt/wt (APP_PS1); wt/wt (Sox1-Cre)	76	2018-11-12 10:12:00	61	156.33	21.7
30469640	Serf2_APPswe_PSEN1dE9_Sox-Cre	C57BL/6J	f	mutant	nonADmut	flox/flox (Serf2); wt/wt (APP_PS1); Cre/wt (Sox1-Cre)	83	2018-11-12 10:13:00	78.33	134	20
30469642	Serf2_APPswe_PSEN1dE9_Sox-Cre	C57BL/6J	f	mutant	nonADmut	flox/flox (Serf2); wt/wt (APP_PS1); Cre/wt (Sox1-Cre)	85	2018-11-12 10:13:00	62.67	162	21.3
30469644	Serf2_APPswe_PSEN1dE9_Sox-Cre	C57BL/6J	m	control	nonADcon	flox/flox (Serf2); wt/wt (APP_PS1); wt/wt (Sox1-Cre)	87	2018-11-12 10:14:00	92.67	160.33	26.3
30469645	Serf2_APPswe_PSEN1dE9_Sox-Cre	C57BL/6J	m	control	nonADcon	flox/flox (Serf2); wt/wt (APP_PS1); wt/wt (Sox1-Cre)	88	2018-11-12 10:14:00	77.33	173.67	24.3
30469646	Serf2_APPswe_PSEN1dE9_Sox-Cre	C57BL/6J	m	mutant	nonADmut	flox/flox (Serf2); wt/wt (APP_PS1); Cre/wt (Sox1-Cre)	89	2018-11-12 10:14:00	73.33	166.33	21.9
30469661	Serf2_APPswe_PSEN1dE9_Sox-Cre	C57BL/6J	f	mutant	nonADmut	flox/flox (Serf2); wt/wt (APP_PS1); Cre/wt (Sox1-Cre)	05	2018-11-14 09:58:00	80	161	20
30469662	Serf2_APPswe_PSEN1dE9_Sox-Cre	C57BL/6J	f	control	nonADcon	flox/flox (Serf2); wt/wt (APP_PS1); wt/wt (Sox1-Cre)	06	2018-11-15 09:59:00	82	156	22.7
30469663	Serf2_APPswe_PSEN1dE9_Sox-Cre	C57BL/6J	f	mutant	nonADmut	flox/flox (Serf2); wt/wt (APP_PS1); Cre/wt (Sox1-Cre)	07	2018-11-15 09:59:00	64.67	146	19.6
30469674	Serf2_APPswe_PSEN1dE9_Sox-Cre	C57BL/6J	f	control	nonADcon	flox/flox (Serf2); wt/wt (APP_PS1); wt/wt (Sox1-Cre)	18	2018-11-15 09:59:00	90.33	188.33	22.6
30470242	Serf2_APPswe_PSEN1dE9_Sox-Cre	C57BL/6J	f	mutant	nonADmut	flox/flox (Serf2); wt/wt (APP_PS1); Cre/wt (Sox1-Cre)	23	2018-11-17 09:57:00	79.33	157.67	21
30470252	Serf2_APPswe_PSEN1dE9_Sox-Cre	C57BL/6J	f	mutant	nonADmut	flox/flox (Serf2); wt/wt (APP_PS1); Cre/wt (Sox1-Cre)	27	2018-11-17 09:58:00	76.67	160.33	21.5
30470253	Serf2_APPswe_PSEN1dE9_Sox-Cre	C57BL/6J	f	control	nonADcon	flox/flox (Serf2); wt/wt (APP_PS1); wt/wt (Sox1-Cre)	28	2018-11-17 09:58:00	67.67	143.67	22.2
30470259	Serf2_APPswe_PSEN1dE9_Sox-Cre	C57BL/6J	m	mutant	nonADmut	flox/flox (Serf2); wt/wt (APP_PS1); Cre/wt (Sox1-Cre)	31	2018-11-18 10:51:00	112.67	220.67	26
30470261	Serf2_APPswe_PSEN1dE9_Sox-Cre	C57BL/6J	m	control	nonADcon	flox/flox (Serf2); wt/wt (APP_PS1); wt/wt (Sox1-Cre)	33	2018-11-18 10:51:00	124.33	227.67	28.1
30470264	Serf2_APPswe_PSEN1dE9_Sox-Cre	C57BL/6J	f	mutant	nonADmut	flox/flox (Serf2); wt/wt (APP_PS1); Cre/wt (Sox1-Cre)	36	2018-11-18 10:51:00	57	144	17.6
30470278	Serf2_APPswe_PSEN1dE9_Sox-Cre	C57BL/6J	m	control	nonADcon	flox/flox (Serf2); wt/wt (APP_PS1); wt/wt (Sox1-Cre)	46	2018-11-18 10:54:00	116	219.67	26.9
30470281	Serf2_APPswe_PSEN1dE9_Sox-Cre	C57BL/6J	f	control	nonADcon	flox/flox (Serf2); wt/wt (APP_PS1); wt/wt (Sox1-Cre)	49	2018-11-18 10:54:00	73	162.67	23.1
30470282	Serf2_APPswe_PSEN1dE9_Sox-Cre	C57BL/6J	f	control	nonADcon	flox/flox (Serf2); wt/wt (APP_PS1); wt/wt (Sox1-Cre)	50	2018-11-18 10:54:00	94	168.33	23.1
30470283	Serf2_APPswe_PSEN1dE9_Sox-Cre	C57BL/6J	m	mutant	nonADmut	flox/flox (Serf2); wt/wt (APP_PS1); Cre/wt (Sox1-Cre)	51	2018-11-18 10:55:00	100.33	195	24
30470288	Serf2_APPswe_PSEN1dE9_Sox-Cre	C57BL/6J	f	mutant	nonADmut	flox/flox (Serf2); wt/wt (APP_PS1); Cre/wt (Sox1-Cre)	56	2018-11-18 10:55:00	87.33	182.67	21.3
30470289	Serf2_APPswe_PSEN1dE9_Sox-Cre	C57BL/6J	m	control	nonADcon	flox/flox (Serf2); wt/wt (APP_PS1); wt/wt (Sox1-Cre)	57	2018-11-18 10:55:00	114.33	185	29.7
30470292	Serf2_APPswe_PSEN1dE9_Sox-Cre	C57BL/6J	m	control	nonADcon	flox/flox (Serf2); wt/wt (APP_PS1); wt/wt (Sox1-Cre)	60	2018-11-18 10:55:00	92	193.33	27.8
30470298	Serf2_APPswe_PSEN1dE9_Sox-Cre	C57BL/6J	f	control	nonADcon	flox/flox (Serf2); wt/wt (APP_PS1); wt/wt (Sox1-Cre)	66	2018-11-18 10:56:00	59	159.5	21.8
30470307	Serf2_APPswe_PSEN1dE9_Sox-Cre	C57BL/6J	m	mutant	nonADmut	flox/flox (Serf2); wt/wt (APP_PS1); Cre/wt (Sox1-Cre)	72	2018-11-19 10:51:00	85.33	166	21.3
30470309	Serf2_APPswe_PSEN1dE9_Sox-Cre	C57BL/6J	f	control	nonADcon	flox/flox (Serf2); wt/wt (APP_PS1); wt/wt (Sox1-Cre)	74	2018-11-19 10:51:00	78	146	21.9
30470357	Serf2_APPswe_PSEN1dE9_Sox-Cre	C57BL/6J	m	mutant	nonADmut	flox/flox (Serf2); wt/wt (APP_PS1); Cre/wt (Sox1-Cre)	05	2018-11-19 10:50:00	101	177	26.5
30470359	Serf2_APPswe_PSEN1dE9_Sox-Cre	C57BL/6J	f	mutant	nonADmut	flox/flox (Serf2); wt/wt (APP_PS1); Cre/wt (Sox1-Cre)	07	2018-11-19 10:50:00	75.67	133	21.7
30470383	Serf2_APPswe_PSEN1dE9_Sox-Cre	C57BL/6J	m	mutant	nonADmut	flox/flox (Serf2); wt/wt (APP_PS1); Cre/wt (Sox1-Cre)	09	2018-11-19 10:52:00	65	167.33	26
30470385	Serf2_APPswe_PSEN1dE9_Sox-Cre	C57BL/6J	m	mutant	nonADmut	flox/flox (Serf2); wt/wt (APP_PS1); Cre/wt (Sox1-Cre)	11	2018-11-19 10:52:00	78.33	157	27.5
30470391	Serf2_APPswe_PSEN1dE9_Sox-Cre	C57BL/6J	m	mutant	nonADmut	flox/flox (Serf2); wt/wt (APP_PS1); Cre/wt (Sox1-Cre)	17	2018-11-19 10:52:00	76.33	171.33	27
30470393	Serf2_APPswe_PSEN1dE9_Sox-Cre	C57BL/6J	m	mutant	nonADmut	flox/flox (Serf2); wt/wt (APP_PS1); Cre/wt (Sox1-Cre)	19	2018-11-19 10:52:00	67	162	24
30470394	Serf2_APPswe_PSEN1dE9_Sox-Cre	C57BL/6J	f	control	nonADcon	flox/flox (Serf2); wt/wt (APP_PS1); wt/wt (Sox1-Cre)	20	2018-11-19 10:52:00	84	167.33	22.2
30470930	Serf2_APPswe_PSEN1dE9_Sox-Cre	C57BL/6J	m	mutant	nonADmut	flox/flox (Serf2); wt/wt (APP_PS1); Cre/wt (Sox1-Cre)	23	2018-11-22 09:10:00	131	243.33	21.4
30470933	Serf2_APPswe_PSEN1dE9_Sox-Cre	C57BL/6J	m	control	nonADcon	flox/flox (Serf2); wt/wt (APP_PS1); wt/wt (Sox1-Cre)	26	2018-11-22 09:10:00	90.33	216.67	25.3
30470939	Serf2_APPswe_PSEN1dE9_Sox-Cre	C57BL/6J	m	control	nonADcon	flox/flox (Serf2); wt/wt (APP_PS1); wt/wt (Sox1-Cre)	32	2018-11-23 09:05:00	123.33	221.33	26.8
30470943	Serf2_APPswe_PSEN1dE9_Sox-Cre	C57BL/6J	f	mutant	nonADmut	flox/flox (Serf2); wt/wt (APP_PS1); Cre/wt (Sox1-Cre)	36	2018-11-23 09:05:00	90.33	169.67	20.2
30470945	Serf2_APPswe_PSEN1dE9_Sox-Cre	C57BL/6J	m	control	nonADcon	flox/flox (Serf2); wt/wt (APP_PS1); wt/wt (Sox1-Cre)	38	2018-11-23 09:07:00	70	167.67	26.1
30470946	Serf2_APPswe_PSEN1dE9_Sox-Cre	C57BL/6J	m	control	nonADcon	flox/flox (Serf2); wt/wt (APP_PS1); wt/wt (Sox1-Cre)	39	2018-11-23 09:07:00	103.67	208	26.4
30470963	Serf2_APPswe_PSEN1dE9_Sox-Cre	C57BL/6J	m	mutant	nonADmut	flox/flox (Serf2); wt/wt (APP_PS1); Cre/wt (Sox1-Cre)	48	2018-11-23 09:11:00	67	161.33	22.3
30470972	Serf2_APPswe_PSEN1dE9_Sox-Cre	C57BL/6J	f	control	nonADcon	flox/flox (Serf2); wt/wt (APP_PS1); wt/wt (Sox1-Cre)	57	2018-11-23 09:11:00	58.67	157.33	21.5
30470973	Serf2_APPswe_PSEN1dE9_Sox-Cre	C57BL/6J	m	control	nonADcon	flox/flox (Serf2); wt/wt (APP_PS1); wt/wt (Sox1-Cre)	58	2018-11-24 09:04:00	69.33	167.67	27
30470977	Serf2_APPswe_PSEN1dE9_Sox-Cre	C57BL/6J	f	control	nonADcon	flox/flox (Serf2); wt/wt (APP_PS1); wt/wt (Sox1-Cre)	62	2018-11-24 09:04:00	71	142.33	22.3
30470980	Serf2_APPswe_PSEN1dE9_Sox-Cre	C57BL/6J	f	mutant	nonADmut	flox/flox (Serf2); wt/wt (APP_PS1); Cre/wt (Sox1-Cre)	65	2018-11-24 09:09:00	49.67	133	18.1
30470996	Serf2_APPswe_PSEN1dE9_Sox-Cre	C57BL/6J	m	control	nonADcon	flox/flox (Serf2); wt/wt (APP_PS1); wt/wt (Sox1-Cre)	70	2018-11-24 09:09:00	80.67	162.5	25.1
30470997	Serf2_APPswe_PSEN1dE9_Sox-Cre	C57BL/6J	m	mutant	nonADmut	flox/flox (Serf2); wt/wt (APP_PS1); Cre/wt (Sox1-Cre)	71	2018-11-24 09:09:00	65	154.67	20.6

## Sheet: Hotplate
mouse_id	mouse_line	strain	sex	genotype	display_name	type	ear_tag	date_of_birth	bw_eu_hotplate	eu_1st_response_time	eu_1st_response_type	eu_2nd_response_time	eu_2nd_response_type
									g	s	-	s	-
									Body weight hotplate	1st response time	1st response type	2nd response time	2nd response type
									bodyweight at hotplate test	time of first response in hotplate test	type of first response in hotplate test	time of 2nd response in hotplate test	type of 2nd response in hotplate test
30469441	Serf2_APPswe_PSEN1dE9_Sox-Cre	C57BL/6J	m	control	nonADcon	flox/flox (Serf2); wt/wt (APP_PS1); wt/wt (Sox1-Cre)	09	2018-11-11 10:10:00	33.6	10.8	shake	15.6	lick
30469443	Serf2_APPswe_PSEN1dE9_Sox-Cre	C57BL/6J	m	control	nonADcon	flox/flox (Serf2); wt/wt (APP_PS1); wt/wt (Sox1-Cre)	11	2018-11-11 10:10:00	28.5	13	shake	15.7	lick
30469447	Serf2_APPswe_PSEN1dE9_Sox-Cre	C57BL/6J	f	control	nonADcon	flox/flox (Serf2); wt/wt (APP_PS1); wt/wt (Sox1-Cre)	15	2018-11-11 10:10:00	23.3	14.6	shake	27.2	lick
30469477	Serf2_APPswe_PSEN1dE9_Sox-Cre	C57BL/6J	f	mutant	nonADmut	flox/flox (Serf2); wt/wt (APP_PS1); Cre/wt (Sox1-Cre)	29	2018-11-11 10:13:00	21.3	15.7	shake	27.4	lick
30469490	Serf2_APPswe_PSEN1dE9_Sox-Cre	C57BL/6J	m	mutant	nonADmut	flox/flox (Serf2); wt/wt (APP_PS1); Cre/wt (Sox1-Cre)	31	2018-11-12 10:06:00	24.5	11.5	shake	30	no reaction
30469495	Serf2_APPswe_PSEN1dE9_Sox-Cre	C57BL/6J	m	mutant	nonADmut	flox/flox (Serf2); wt/wt (APP_PS1); Cre/wt (Sox1-Cre)	36	2018-11-12 10:06:00	25.3	16.7	lick	17.5	shake
30469520	Serf2_APPswe_PSEN1dE9_Sox-Cre	C57BL/6J	f	mutant	nonADmut	flox/flox (Serf2); wt/wt (APP_PS1); Cre/wt (Sox1-Cre)	47	2018-11-12 10:07:00	21.2	18.3	shake	26.5	lick
30469522	Serf2_APPswe_PSEN1dE9_Sox-Cre	C57BL/6J	f	control	nonADcon	flox/flox (Serf2); wt/wt (APP_PS1); wt/wt (Sox1-Cre)	49	2018-11-12 10:07:00	22	16	shake	17.7	lick
30469534	Serf2_APPswe_PSEN1dE9_Sox-Cre	C57BL/6J	m	control	nonADcon	flox/flox (Serf2); wt/wt (APP_PS1); wt/wt (Sox1-Cre)	52	2018-11-12 10:09:00	29.8	11.4	shake	23.3	lick
30469535	Serf2_APPswe_PSEN1dE9_Sox-Cre	C57BL/6J	m	mutant	nonADmut	flox/flox (Serf2); wt/wt (APP_PS1); Cre/wt (Sox1-Cre)	53	2018-11-12 10:09:00	23.1	20.4	shake	30	no reaction
30469538	Serf2_APPswe_PSEN1dE9_Sox-Cre	C57BL/6J	f	mutant	nonADmut	flox/flox (Serf2); wt/wt (APP_PS1); Cre/wt (Sox1-Cre)	56	2018-11-12 10:09:00	23.4	16	shake	24	lick
30469546	Serf2_APPswe_PSEN1dE9_Sox-Cre	C57BL/6J	f	control	nonADcon	flox/flox (Serf2); wt/wt (APP_PS1); wt/wt (Sox1-Cre)	64	2018-11-12 10:10:00	22.1	18.5	shake	23.8	lick
30469551	Serf2_APPswe_PSEN1dE9_Sox-Cre	C57BL/6J	f	mutant	nonADmut	flox/flox (Serf2); wt/wt (APP_PS1); Cre/wt (Sox1-Cre)	69	2018-11-12 10:12:00	22.1	11.6	shake	21.2	lick
30469554	Serf2_APPswe_PSEN1dE9_Sox-Cre	C57BL/6J	f	control	nonADcon	flox/flox (Serf2); wt/wt (APP_PS1); wt/wt (Sox1-Cre)	72	2018-11-12 10:12:00	22	13.3	shake	30	no reaction
30469625	Serf2_APPswe_PSEN1dE9_Sox-Cre	C57BL/6J	f	control	nonADcon	flox/flox (Serf2); wt/wt (APP_PS1); wt/wt (Sox1-Cre)	76	2018-11-12 10:12:00	23.9	12.3	shake	18.8	lick
30469640	Serf2_APPswe_PSEN1dE9_Sox-Cre	C57BL/6J	f	mutant	nonADmut	flox/flox (Serf2); wt/wt (APP_PS1); Cre/wt (Sox1-Cre)	83	2018-11-12 10:13:00	21.5	11	shake	30	no reaction
30469642	Serf2_APPswe_PSEN1dE9_Sox-Cre	C57BL/6J	f	mutant	nonADmut	flox/flox (Serf2); wt/wt (APP_PS1); Cre/wt (Sox1-Cre)	85	2018-11-12 10:13:00	21.7	13.6	shake	30	no reaction
30469644	Serf2_APPswe_PSEN1dE9_Sox-Cre	C57BL/6J	m	control	nonADcon	flox/flox (Serf2); wt/wt (APP_PS1); wt/wt (Sox1-Cre)	87	2018-11-12 10:14:00	27.9	11.8	shake	18.3	lick
30469645	Serf2_APPswe_PSEN1dE9_Sox-Cre	C57BL/6J	m	control	nonADcon	flox/flox (Serf2); wt/wt (APP_PS1); wt/wt (Sox1-Cre)	88	2018-11-12 10:14:00	24.3	9.5	shake	28.7	lick
30469646	Serf2_APPswe_PSEN1dE9_Sox-Cre	C57BL/6J	m	mutant	nonADmut	flox/flox (Serf2); wt/wt (APP_PS1); Cre/wt (Sox1-Cre)	89	2018-11-12 10:14:00	23.1	13.7	shake	28	lick
30469661	Serf2_APPswe_PSEN1dE9_Sox-Cre	C57BL/6J	f	mutant	nonADmut	flox/flox (Serf2); wt/wt (APP_PS1); Cre/wt (Sox1-Cre)	05	2018-11-14 09:58:00	20.5	27.4	shake	30	no reaction
30469662	Serf2_APPswe_PSEN1dE9_Sox-Cre	C57BL/6J	f	control	nonADcon	flox/flox (Serf2); wt/wt (APP_PS1); wt/wt (Sox1-Cre)	06	2018-11-15 09:59:00	23	15.4	shake	23	lick
30469663	Serf2_APPswe_PSEN1dE9_Sox-Cre	C57BL/6J	f	mutant	nonADmut	flox/flox (Serf2); wt/wt (APP_PS1); Cre/wt (Sox1-Cre)	07	2018-11-15 09:59:00	20.4	14	shake	28.6	lick
30469674	Serf2_APPswe_PSEN1dE9_Sox-Cre	C57BL/6J	f	control	nonADcon	flox/flox (Serf2); wt/wt (APP_PS1); wt/wt (Sox1-Cre)	18	2018-11-15 09:59:00	24.6	8	shake	10.7	lick
30470242	Serf2_APPswe_PSEN1dE9_Sox-Cre	C57BL/6J	f	mutant	nonADmut	flox/flox (Serf2); wt/wt (APP_PS1); Cre/wt (Sox1-Cre)	23	2018-11-17 09:57:00	22	15.3	shake	17.8	lick
30470252	Serf2_APPswe_PSEN1dE9_Sox-Cre	C57BL/6J	f	mutant	nonADmut	flox/flox (Serf2); wt/wt (APP_PS1); Cre/wt (Sox1-Cre)	27	2018-11-17 09:58:00	22.9	25.8	shake	30	no reaction
30470253	Serf2_APPswe_PSEN1dE9_Sox-Cre	C57BL/6J	f	control	nonADcon	flox/flox (Serf2); wt/wt (APP_PS1); wt/wt (Sox1-Cre)	28	2018-11-17 09:58:00	23.5	15.6	shake	18.2	lick
30470259	Serf2_APPswe_PSEN1dE9_Sox-Cre	C57BL/6J	m	mutant	nonADmut	flox/flox (Serf2); wt/wt (APP_PS1); Cre/wt (Sox1-Cre)	31	2018-11-18 10:51:00	27.4	28.8	shake	30	no reaction
30470261	Serf2_APPswe_PSEN1dE9_Sox-Cre	C57BL/6J	m	control	nonADcon	flox/flox (Serf2); wt/wt (APP_PS1); wt/wt (Sox1-Cre)	33	2018-11-18 10:51:00	29.8	14.9	lick	23.1	shake
30470264	Serf2_APPswe_PSEN1dE9_Sox-Cre	C57BL/6J	f	mutant	nonADmut	flox/flox (Serf2); wt/wt (APP_PS1); Cre/wt (Sox1-Cre)	36	2018-11-18 10:51:00	18.3	11	shake	22.3	lick
30470278	Serf2_APPswe_PSEN1dE9_Sox-Cre	C57BL/6J	m	control	nonADcon	flox/flox (Serf2); wt/wt (APP_PS1); wt/wt (Sox1-Cre)	46	2018-11-18 10:54:00	29.9	11.5	shake	17.3	lick
30470281	Serf2_APPswe_PSEN1dE9_Sox-Cre	C57BL/6J	f	control	nonADcon	flox/flox (Serf2); wt/wt (APP_PS1); wt/wt (Sox1-Cre)	49	2018-11-18 10:54:00	23.8	12.5	shake	13	lick
30470282	Serf2_APPswe_PSEN1dE9_Sox-Cre	C57BL/6J	f	control	nonADcon	flox/flox (Serf2); wt/wt (APP_PS1); wt/wt (Sox1-Cre)	50	2018-11-18 10:54:00	23.1	13.7	shake	20.4	lick
30470283	Serf2_APPswe_PSEN1dE9_Sox-Cre	C57BL/6J	m	mutant	nonADmut	flox/flox (Serf2); wt/wt (APP_PS1); Cre/wt (Sox1-Cre)	51	2018-11-18 10:55:00	25.5	26.1	shake	26.8	lick
30470288	Serf2_APPswe_PSEN1dE9_Sox-Cre	C57BL/6J	f	mutant	nonADmut	flox/flox (Serf2); wt/wt (APP_PS1); Cre/wt (Sox1-Cre)	56	2018-11-18 10:55:00	22.8	6.9	shake	13.2	lick
30470289	Serf2_APPswe_PSEN1dE9_Sox-Cre	C57BL/6J	m	control	nonADcon	flox/flox (Serf2); wt/wt (APP_PS1); wt/wt (Sox1-Cre)	57	2018-11-18 10:55:00	31.6	14.6	lick	17.7	shake
30470292	Serf2_APPswe_PSEN1dE9_Sox-Cre	C57BL/6J	m	control	nonADcon	flox/flox (Serf2); wt/wt (APP_PS1); wt/wt (Sox1-Cre)	60	2018-11-18 10:55:00	28.3	9.9	shake	18.6	lick
30470298	Serf2_APPswe_PSEN1dE9_Sox-Cre	C57BL/6J	f	control	nonADcon	flox/flox (Serf2); wt/wt (APP_PS1); wt/wt (Sox1-Cre)	66	2018-11-18 10:56:00	22.3	18.7	shake	22.7	lick
30470307	Serf2_APPswe_PSEN1dE9_Sox-Cre	C57BL/6J	m	mutant	nonADmut	flox/flox (Serf2); wt/wt (APP_PS1); Cre/wt (Sox1-Cre)	72	2018-11-19 10:51:00	22.9	10	shake	25.4	lick
30470309	Serf2_APPswe_PSEN1dE9_Sox-Cre	C57BL/6J	f	control	nonADcon	flox/flox (Serf2); wt/wt (APP_PS1); wt/wt (Sox1-Cre)	74	2018-11-19 10:51:00	23.6	14	shake	20.1	lick
30470357	Serf2_APPswe_PSEN1dE9_Sox-Cre	C57BL/6J	m	mutant	nonADmut	flox/flox (Serf2); wt/wt (APP_PS1); Cre/wt (Sox1-Cre)	05	2018-11-19 10:50:00	28	15.8	shake	20.9	lick
30470359	Serf2_APPswe_PSEN1dE9_Sox-Cre	C57BL/6J	f	mutant	nonADmut	flox/flox (Serf2); wt/wt (APP_PS1); Cre/wt (Sox1-Cre)	07	2018-11-19 10:50:00	22.8	10.4	shake	16.5	lick
30470383	Serf2_APPswe_PSEN1dE9_Sox-Cre	C57BL/6J	m	mutant	nonADmut	flox/flox (Serf2); wt/wt (APP_PS1); Cre/wt (Sox1-Cre)	09	2018-11-19 10:52:00	28.5	25.9	shake	30	no reaction
30470385	Serf2_APPswe_PSEN1dE9_Sox-Cre	C57BL/6J	m	mutant	nonADmut	flox/flox (Serf2); wt/wt (APP_PS1); Cre/wt (Sox1-Cre)	11	2018-11-19 10:52:00	29.4	10.4	shake	30	no reaction
30470391	Serf2_APPswe_PSEN1dE9_Sox-Cre	C57BL/6J	m	mutant	nonADmut	flox/flox (Serf2); wt/wt (APP_PS1); Cre/wt (Sox1-Cre)	17	2018-11-19 10:52:00	29.3	13.4	shake	30	no reaction
30470393	Serf2_APPswe_PSEN1dE9_Sox-Cre	C57BL/6J	m	mutant	nonADmut	flox/flox (Serf2); wt/wt (APP_PS1); Cre/wt (Sox1-Cre)	19	2018-11-19 10:52:00	25.9	12.1	shake	28.2	lick
30470394	Serf2_APPswe_PSEN1dE9_Sox-Cre	C57BL/6J	f	control	nonADcon	flox/flox (Serf2); wt/wt (APP_PS1); wt/wt (Sox1-Cre)	20	2018-11-19 10:52:00	22.7	15.1	shake	19.7	lick
30470930	Serf2_APPswe_PSEN1dE9_Sox-Cre	C57BL/6J	m	mutant	nonADmut	flox/flox (Serf2); wt/wt (APP_PS1); Cre/wt (Sox1-Cre)	23	2018-11-22 09:10:00	23.1	14	shake	30	no reaction
30470933	Serf2_APPswe_PSEN1dE9_Sox-Cre	C57BL/6J	m	control	nonADcon	flox/flox (Serf2); wt/wt (APP_PS1); wt/wt (Sox1-Cre)	26	2018-11-22 09:10:00	27.5	13	shake	19.3	lick
30470939	Serf2_APPswe_PSEN1dE9_Sox-Cre	C57BL/6J	m	control	nonADcon	flox/flox (Serf2); wt/wt (APP_PS1); wt/wt (Sox1-Cre)	32	2018-11-23 09:05:00	28.1	11.9	shake	23.8	lick
30470943	Serf2_APPswe_PSEN1dE9_Sox-Cre	C57BL/6J	f	mutant	nonADmut	flox/flox (Serf2); wt/wt (APP_PS1); Cre/wt (Sox1-Cre)	36	2018-11-23 09:05:00	20.9	14.4	shake	28.7	lick
30470945	Serf2_APPswe_PSEN1dE9_Sox-Cre	C57BL/6J	m	control	nonADcon	flox/flox (Serf2); wt/wt (APP_PS1); wt/wt (Sox1-Cre)	38	2018-11-23 09:07:00	28.5	12.7	shake	17.4	lick
30470946	Serf2_APPswe_PSEN1dE9_Sox-Cre	C57BL/6J	m	control	nonADcon	flox/flox (Serf2); wt/wt (APP_PS1); wt/wt (Sox1-Cre)	39	2018-11-23 09:07:00	29.9	11.9	shake	17.8	lick
30470963	Serf2_APPswe_PSEN1dE9_Sox-Cre	C57BL/6J	m	mutant	nonADmut	flox/flox (Serf2); wt/wt (APP_PS1); Cre/wt (Sox1-Cre)	48	2018-11-23 09:11:00	24.2	10.7	shake	14.5	lick
30470972	Serf2_APPswe_PSEN1dE9_Sox-Cre	C57BL/6J	f	control	nonADcon	flox/flox (Serf2); wt/wt (APP_PS1); wt/wt (Sox1-Cre)	57	2018-11-23 09:11:00	22.1	9.2	shake	12.4	lick
30470973	Serf2_APPswe_PSEN1dE9_Sox-Cre	C57BL/6J	m	control	nonADcon	flox/flox (Serf2); wt/wt (APP_PS1); wt/wt (Sox1-Cre)	58	2018-11-24 09:04:00	28.4	20.9	lick	30	no reaction
30470977	Serf2_APPswe_PSEN1dE9_Sox-Cre	C57BL/6J	f	control	nonADcon	flox/flox (Serf2); wt/wt (APP_PS1); wt/wt (Sox1-Cre)	62	2018-11-24 09:04:00	23.3	10.7	shake	15.2	lick
30470980	Serf2_APPswe_PSEN1dE9_Sox-Cre	C57BL/6J	f	mutant	nonADmut	flox/flox (Serf2); wt/wt (APP_PS1); Cre/wt (Sox1-Cre)	65	2018-11-24 09:09:00	18.5	13.2	shake	30	no reaction
30470996	Serf2_APPswe_PSEN1dE9_Sox-Cre	C57BL/6J	m	control	nonADcon	flox/flox (Serf2); wt/wt (APP_PS1); wt/wt (Sox1-Cre)	70	2018-11-24 09:09:00	26.8	6.6	shake	16.5	lick
30470997	Serf2_APPswe_PSEN1dE9_Sox-Cre	C57BL/6J	m	mutant	nonADmut	flox/flox (Serf2); wt/wt (APP_PS1); Cre/wt (Sox1-Cre)	71	2018-11-24 09:09:00	23.2	13.8	shake	15.8	lick

## Sheet: Ladder
mouse_id	mouse_line	strain	sex	genotype	display_name	type	ear_tag	date_of_birth	bw_ladder	meanfp	meanhp	meansec	meanstops
									g			sec
									Body weight Ladder	Meanfpalltrials	Meanhpalltrials	Meansecalltrials	Meanstopsalltrials
									Body weight measured during the ladder protocol	Mean hind paw slips over all trials	Mean fore paw slips over all trials	Mean traversing times over all trials	Mean stops over all trials
30469441	Serf2_APPswe_PSEN1dE9_Sox-Cre	C57BL/6J	m	control	nonADcon	flox/flox (Serf2); wt/wt (APP_PS1); wt/wt (Sox1-Cre)	09	2018-11-11 10:10:00	41	0.7	0.3	21.3	6
30469443	Serf2_APPswe_PSEN1dE9_Sox-Cre	C57BL/6J	m	control	nonADcon	flox/flox (Serf2); wt/wt (APP_PS1); wt/wt (Sox1-Cre)	11	2018-11-11 10:10:00	33.3	0	0	13	6.7
30469447	Serf2_APPswe_PSEN1dE9_Sox-Cre	C57BL/6J	f	control	nonADcon	flox/flox (Serf2); wt/wt (APP_PS1); wt/wt (Sox1-Cre)	15	2018-11-11 10:10:00	25	0	0	11	2.7
30469477	Serf2_APPswe_PSEN1dE9_Sox-Cre	C57BL/6J	f	mutant	nonADmut	flox/flox (Serf2); wt/wt (APP_PS1); Cre/wt (Sox1-Cre)	29	2018-11-11 10:13:00	22.5	0.7	0.3	24.3	6.3
30469490	Serf2_APPswe_PSEN1dE9_Sox-Cre	C57BL/6J	m	mutant	nonADmut	flox/flox (Serf2); wt/wt (APP_PS1); Cre/wt (Sox1-Cre)	31	2018-11-12 10:06:00	31.9	0.3	0.3	10	4.3
30469495	Serf2_APPswe_PSEN1dE9_Sox-Cre	C57BL/6J	m	mutant	nonADmut	flox/flox (Serf2); wt/wt (APP_PS1); Cre/wt (Sox1-Cre)	36	2018-11-12 10:06:00	32.4	0.3	0.7	10.3	3.7
30469520	Serf2_APPswe_PSEN1dE9_Sox-Cre	C57BL/6J	f	mutant	nonADmut	flox/flox (Serf2); wt/wt (APP_PS1); Cre/wt (Sox1-Cre)	47	2018-11-12 10:07:00	24.8	0	0.3	22.3	4
30469522	Serf2_APPswe_PSEN1dE9_Sox-Cre	C57BL/6J	f	control	nonADcon	flox/flox (Serf2); wt/wt (APP_PS1); wt/wt (Sox1-Cre)	49	2018-11-12 10:07:00	25.6	0.3	0	14.7	4
30469534	Serf2_APPswe_PSEN1dE9_Sox-Cre	C57BL/6J	m	control	nonADcon	flox/flox (Serf2); wt/wt (APP_PS1); wt/wt (Sox1-Cre)	52	2018-11-12 10:09:00	39	0.3	0.3	19.7	7.7
30469535	Serf2_APPswe_PSEN1dE9_Sox-Cre	C57BL/6J	m	mutant	nonADmut	flox/flox (Serf2); wt/wt (APP_PS1); Cre/wt (Sox1-Cre)	53	2018-11-12 10:09:00	32.2	1	0.7	19	4.3
30469538	Serf2_APPswe_PSEN1dE9_Sox-Cre	C57BL/6J	f	mutant	nonADmut	flox/flox (Serf2); wt/wt (APP_PS1); Cre/wt (Sox1-Cre)	56	2018-11-12 10:09:00	27.4	0	0	29	6.3
30469546	Serf2_APPswe_PSEN1dE9_Sox-Cre	C57BL/6J	f	control	nonADcon	flox/flox (Serf2); wt/wt (APP_PS1); wt/wt (Sox1-Cre)	64	2018-11-12 10:10:00	24.9	0	0	16.3	3
30469551	Serf2_APPswe_PSEN1dE9_Sox-Cre	C57BL/6J	f	mutant	nonADmut	flox/flox (Serf2); wt/wt (APP_PS1); Cre/wt (Sox1-Cre)	69	2018-11-12 10:12:00	30.9	0	0.3	20	5
30469554	Serf2_APPswe_PSEN1dE9_Sox-Cre	C57BL/6J	f	control	nonADcon	flox/flox (Serf2); wt/wt (APP_PS1); wt/wt (Sox1-Cre)	72	2018-11-12 10:12:00	27.5	0	0	14.7	4.3
30469625	Serf2_APPswe_PSEN1dE9_Sox-Cre	C57BL/6J	f	control	nonADcon	flox/flox (Serf2); wt/wt (APP_PS1); wt/wt (Sox1-Cre)	76	2018-11-12 10:12:00	31.6	0	0	8.7	2
30469640	Serf2_APPswe_PSEN1dE9_Sox-Cre	C57BL/6J	f	mutant	nonADmut	flox/flox (Serf2); wt/wt (APP_PS1); Cre/wt (Sox1-Cre)	83	2018-11-12 10:13:00	24.7	0	0	13.3	3.3
30469642	Serf2_APPswe_PSEN1dE9_Sox-Cre	C57BL/6J	f	mutant	nonADmut	flox/flox (Serf2); wt/wt (APP_PS1); Cre/wt (Sox1-Cre)	85	2018-11-12 10:13:00	25.7	0	0	18.7	6
30469644	Serf2_APPswe_PSEN1dE9_Sox-Cre	C57BL/6J	m	control	nonADcon	flox/flox (Serf2); wt/wt (APP_PS1); wt/wt (Sox1-Cre)	87	2018-11-12 10:14:00	35	0	0.7	14.3	4.3
30469645	Serf2_APPswe_PSEN1dE9_Sox-Cre	C57BL/6J	m	control	nonADcon	flox/flox (Serf2); wt/wt (APP_PS1); wt/wt (Sox1-Cre)	88	2018-11-12 10:14:00	29.5	1	0	9.3	1.3
30469646	Serf2_APPswe_PSEN1dE9_Sox-Cre	C57BL/6J	m	mutant	nonADmut	flox/flox (Serf2); wt/wt (APP_PS1); Cre/wt (Sox1-Cre)	89	2018-11-12 10:14:00	29.7	0	0.3	12.7	1.7
30469661	Serf2_APPswe_PSEN1dE9_Sox-Cre	C57BL/6J	f	mutant	nonADmut	flox/flox (Serf2); wt/wt (APP_PS1); Cre/wt (Sox1-Cre)	05	2018-11-14 09:58:00	24.9	0.3	0	16	4.3
30469662	Serf2_APPswe_PSEN1dE9_Sox-Cre	C57BL/6J	f	control	nonADcon	flox/flox (Serf2); wt/wt (APP_PS1); wt/wt (Sox1-Cre)	06	2018-11-15 09:59:00	31.2	0.3	0	9.3	1.7
30469663	Serf2_APPswe_PSEN1dE9_Sox-Cre	C57BL/6J	f	mutant	nonADmut	flox/flox (Serf2); wt/wt (APP_PS1); Cre/wt (Sox1-Cre)	07	2018-11-15 09:59:00	23.9	0	0.3	14.7	4.7
30469674	Serf2_APPswe_PSEN1dE9_Sox-Cre	C57BL/6J	f	control	nonADcon	flox/flox (Serf2); wt/wt (APP_PS1); wt/wt (Sox1-Cre)	18	2018-11-15 09:59:00	32.5	0.3	0	10.3	3.7
30470242	Serf2_APPswe_PSEN1dE9_Sox-Cre	C57BL/6J	f	mutant	nonADmut	flox/flox (Serf2); wt/wt (APP_PS1); Cre/wt (Sox1-Cre)	23	2018-11-17 09:57:00	25	0	1.3	17	5.3
30470252	Serf2_APPswe_PSEN1dE9_Sox-Cre	C57BL/6J	f	mutant	nonADmut	flox/flox (Serf2); wt/wt (APP_PS1); Cre/wt (Sox1-Cre)	27	2018-11-17 09:58:00	25.9	0	0	14.7	4.3
30470253	Serf2_APPswe_PSEN1dE9_Sox-Cre	C57BL/6J	f	control	nonADcon	flox/flox (Serf2); wt/wt (APP_PS1); wt/wt (Sox1-Cre)	28	2018-11-17 09:58:00	28.9	0.3	0.3	18.7	3.3
30470259	Serf2_APPswe_PSEN1dE9_Sox-Cre	C57BL/6J	m	mutant	nonADmut	flox/flox (Serf2); wt/wt (APP_PS1); Cre/wt (Sox1-Cre)	31	2018-11-18 10:51:00	31.9	0	1.3	22	3.3
30470261	Serf2_APPswe_PSEN1dE9_Sox-Cre	C57BL/6J	m	control	nonADcon	flox/flox (Serf2); wt/wt (APP_PS1); wt/wt (Sox1-Cre)	33	2018-11-18 10:51:00	37.1	0.7	1	16.7	3
30470264	Serf2_APPswe_PSEN1dE9_Sox-Cre	C57BL/6J	f	mutant	nonADmut	flox/flox (Serf2); wt/wt (APP_PS1); Cre/wt (Sox1-Cre)	36	2018-11-18 10:51:00	21.9	0	0	12.3	3
30470278	Serf2_APPswe_PSEN1dE9_Sox-Cre	C57BL/6J	m	control	nonADcon	flox/flox (Serf2); wt/wt (APP_PS1); wt/wt (Sox1-Cre)	46	2018-11-18 10:54:00	35.7	0.7	1	20	3.7
30470281	Serf2_APPswe_PSEN1dE9_Sox-Cre	C57BL/6J	f	control	nonADcon	flox/flox (Serf2); wt/wt (APP_PS1); wt/wt (Sox1-Cre)	49	2018-11-18 10:54:00	29.7	0	0	14.7	3.7
30470282	Serf2_APPswe_PSEN1dE9_Sox-Cre	C57BL/6J	f	control	nonADcon	flox/flox (Serf2); wt/wt (APP_PS1); wt/wt (Sox1-Cre)	50	2018-11-18 10:54:00	30.6	0.7	0	12	2.7
30470283	Serf2_APPswe_PSEN1dE9_Sox-Cre	C57BL/6J	m	mutant	nonADmut	flox/flox (Serf2); wt/wt (APP_PS1); Cre/wt (Sox1-Cre)	51	2018-11-18 10:55:00	32.7	1	1	17.7	3.3
30470288	Serf2_APPswe_PSEN1dE9_Sox-Cre	C57BL/6J	f	mutant	nonADmut	flox/flox (Serf2); wt/wt (APP_PS1); Cre/wt (Sox1-Cre)	56	2018-11-18 10:55:00	27.3	0	0	18	4
30470289	Serf2_APPswe_PSEN1dE9_Sox-Cre	C57BL/6J	m	control	nonADcon	flox/flox (Serf2); wt/wt (APP_PS1); wt/wt (Sox1-Cre)	57	2018-11-18 10:55:00	39.7	0.3	0.7	18	5
30470292	Serf2_APPswe_PSEN1dE9_Sox-Cre	C57BL/6J	m	control	nonADcon	flox/flox (Serf2); wt/wt (APP_PS1); wt/wt (Sox1-Cre)	60	2018-11-18 10:55:00	34.4	0	1.7	16.7	4
30470298	Serf2_APPswe_PSEN1dE9_Sox-Cre	C57BL/6J	f	control	nonADcon	flox/flox (Serf2); wt/wt (APP_PS1); wt/wt (Sox1-Cre)	66	2018-11-18 10:56:00	26.8	0	0	17.3	4
30470307	Serf2_APPswe_PSEN1dE9_Sox-Cre	C57BL/6J	m	mutant	nonADmut	flox/flox (Serf2); wt/wt (APP_PS1); Cre/wt (Sox1-Cre)	72	2018-11-19 10:51:00	26.5	0.3	1.3	9.3	2
30470309	Serf2_APPswe_PSEN1dE9_Sox-Cre	C57BL/6J	f	control	nonADcon	flox/flox (Serf2); wt/wt (APP_PS1); wt/wt (Sox1-Cre)	74	2018-11-19 10:51:00	29.4	0	0	15.7	2.7
30470357	Serf2_APPswe_PSEN1dE9_Sox-Cre	C57BL/6J	m	mutant	nonADmut	flox/flox (Serf2); wt/wt (APP_PS1); Cre/wt (Sox1-Cre)	05	2018-11-19 10:50:00	35.9	0.3	0.3	14.7	5
30470359	Serf2_APPswe_PSEN1dE9_Sox-Cre	C57BL/6J	f	mutant	nonADmut	flox/flox (Serf2); wt/wt (APP_PS1); Cre/wt (Sox1-Cre)	07	2018-11-19 10:50:00	26.8	0	0	19.7	5
30470383	Serf2_APPswe_PSEN1dE9_Sox-Cre	C57BL/6J	m	mutant	nonADmut	flox/flox (Serf2); wt/wt (APP_PS1); Cre/wt (Sox1-Cre)	09	2018-11-19 10:52:00	33.3	0.7	0.7	15.3	4.7
30470385	Serf2_APPswe_PSEN1dE9_Sox-Cre	C57BL/6J	m	mutant	nonADmut	flox/flox (Serf2); wt/wt (APP_PS1); Cre/wt (Sox1-Cre)	11	2018-11-19 10:52:00	32.9	0	0.3	11.7	0.7
30470391	Serf2_APPswe_PSEN1dE9_Sox-Cre	C57BL/6J	m	mutant	nonADmut	flox/flox (Serf2); wt/wt (APP_PS1); Cre/wt (Sox1-Cre)	17	2018-11-19 10:52:00	33.3	0.3	0.7	14.3	3.7
30470393	Serf2_APPswe_PSEN1dE9_Sox-Cre	C57BL/6J	m	mutant	nonADmut	flox/flox (Serf2); wt/wt (APP_PS1); Cre/wt (Sox1-Cre)	19	2018-11-19 10:52:00	30.3	0	0	22	7.3
30470394	Serf2_APPswe_PSEN1dE9_Sox-Cre	C57BL/6J	f	control	nonADcon	flox/flox (Serf2); wt/wt (APP_PS1); wt/wt (Sox1-Cre)	20	2018-11-19 10:52:00	27.9	0.3	0	13.7	3.3
30470930	Serf2_APPswe_PSEN1dE9_Sox-Cre	C57BL/6J	m	mutant	nonADmut	flox/flox (Serf2); wt/wt (APP_PS1); Cre/wt (Sox1-Cre)	23	2018-11-22 09:10:00	28.2	0.3	0.7	10.3	1.7
30470933	Serf2_APPswe_PSEN1dE9_Sox-Cre	C57BL/6J	m	control	nonADcon	flox/flox (Serf2); wt/wt (APP_PS1); wt/wt (Sox1-Cre)	26	2018-11-22 09:10:00	37	0.3	1.7	18	2
30470939	Serf2_APPswe_PSEN1dE9_Sox-Cre	C57BL/6J	m	control	nonADcon	flox/flox (Serf2); wt/wt (APP_PS1); wt/wt (Sox1-Cre)	32	2018-11-23 09:05:00	36	0.3	1.3	16.3	2.7
30470943	Serf2_APPswe_PSEN1dE9_Sox-Cre	C57BL/6J	f	mutant	nonADmut	flox/flox (Serf2); wt/wt (APP_PS1); Cre/wt (Sox1-Cre)	36	2018-11-23 09:05:00	26.9	0	0.7	18.3	5
30470945	Serf2_APPswe_PSEN1dE9_Sox-Cre	C57BL/6J	m	control	nonADcon	flox/flox (Serf2); wt/wt (APP_PS1); wt/wt (Sox1-Cre)	38	2018-11-23 09:07:00	35.8	0	0.3	25.7	9.3
30470946	Serf2_APPswe_PSEN1dE9_Sox-Cre	C57BL/6J	m	control	nonADcon	flox/flox (Serf2); wt/wt (APP_PS1); wt/wt (Sox1-Cre)	39	2018-11-23 09:07:00	41.7	0.3	1.3	19	3.7
30470963	Serf2_APPswe_PSEN1dE9_Sox-Cre	C57BL/6J	m	mutant	nonADmut	flox/flox (Serf2); wt/wt (APP_PS1); Cre/wt (Sox1-Cre)	48	2018-11-23 09:11:00	29.6	0	0.7	13.7	3.3
30470972	Serf2_APPswe_PSEN1dE9_Sox-Cre	C57BL/6J	f	control	nonADcon	flox/flox (Serf2); wt/wt (APP_PS1); wt/wt (Sox1-Cre)	57	2018-11-23 09:11:00	26.8	0	0.3	12.3	2
30470973	Serf2_APPswe_PSEN1dE9_Sox-Cre	C57BL/6J	m	control	nonADcon	flox/flox (Serf2); wt/wt (APP_PS1); wt/wt (Sox1-Cre)	58	2018-11-24 09:04:00	38	0	0	11.3	4
30470977	Serf2_APPswe_PSEN1dE9_Sox-Cre	C57BL/6J	f	control	nonADcon	flox/flox (Serf2); wt/wt (APP_PS1); wt/wt (Sox1-Cre)	62	2018-11-24 09:04:00	28.9	0.3	0.3	18.7	4
30470980	Serf2_APPswe_PSEN1dE9_Sox-Cre	C57BL/6J	f	mutant	nonADmut	flox/flox (Serf2); wt/wt (APP_PS1); Cre/wt (Sox1-Cre)	65	2018-11-24 09:09:00	20.5	0	0	11.7	3
30470996	Serf2_APPswe_PSEN1dE9_Sox-Cre	C57BL/6J	m	control	nonADcon	flox/flox (Serf2); wt/wt (APP_PS1); wt/wt (Sox1-Cre)	70	2018-11-24 09:09:00	34.4	0.7	0	17.7	4.7
30470997	Serf2_APPswe_PSEN1dE9_Sox-Cre	C57BL/6J	m	mutant	nonADmut	flox/flox (Serf2); wt/wt (APP_PS1); Cre/wt (Sox1-Cre)	71	2018-11-24 09:09:00	30.7	0.7	0	8.7	4

## Sheet: Open Field
mouse_id	mouse_line	strain	sex	genotype	display_name	type	ear_tag	date_of_birth	bw_OF	CenAverSpeed	CenDis	CenPermTi	CenRestTi	DisT05	DisT10	DisT15	DisT20	DisTTot	LatCen	NbEntrCen	NbRear05	NbRear10	NbRear15	NbRear20	NRTot	PcDisCen05	PcDisCen10	PcDisCen15	PcDisCen20	PcDisCenTot	PcTiCen05	PcTiCen10	PcTiCen15	PcTiCen20	PcTiCenTot	PerAverSpeed	PerDis	PerPermTi	PerRestTi	WholeArenaDis	WholeAverSpeed	WholePermTi	WholeRestTi
									g	cm/s	cm	s	s	cm	cm	cm	cm	cm	s	-	-	-	-	-	-	%	%	%	%	%	percent	percent	percent	percent	percent	cm/s	cm	s	s	cm	cm/s	s	s
									Body weight Open Field	Center - average speed	Center - distance	Center - Permanence time	Center - resting time	Distance traveled - 5 min	Distance traveled - 10 min	Distance traveled - 15 min	Distance traveled - 20 min	Distance traveled - Total	Latency to enter in the center	Number of entries in the center	Number of rears - 5 min	Number of rears - 10 min	Number of rears - 15 min	Number of rears - 20 min	Number of rears - Total	Percent center distance - 5 min	Percent center distance - 10 min	Percent center distance - 15 min	Percent center distance - 20 min	Percent center distance - Total	Percent time spent in the center - 5 min	Percent time spent in the center - 10 min	Percent time spent in the center - 15 min	Percent time spent in the center - 20 min	Percent time spent in the center - Total	Periphery - average speed	Periphery - distance	Periphery - Permanence time	Periphery - resting time	Whole arena - distance	Whole Arena - average speed	Whole Arena - Permanence time	Whole Arena - resting time
									Body weight for the open field procedure	center - average speed	center - distance	center - Permanence time	center - resting time	Distance traveled during the first 5-minutes bin	Distance traveled during the second 5-minutes bin	Distance traveled during the third 5-minutes bin	Distance traveled during the fourth 5-minutes bin	Distance traveled - Total	Latency to enter in the center	Number of entries in the center	Number of rears during the first 5-minutes bin	Number of rears during the second 5-minutes bin	Number of rears during the third 5-minutes bin	Number of rears during the fourth 5-minutes bin	Number of rears - Total	% distance in the center during the first 5-minutes bin	% distance in the center during the second 5-minutes bin	% distance in the center during the third 5-minutes bin	% distance in the center during the fourth 5-minutes bin	% distance in the center - Total	% time spent in the center during the first 5-minutes bin	% time spent in the center during the second 5-minutes bin	% time spent in the center during the third 5-minutes bin	% time spent in the center during the fourth 5-minutes bin	% time spent in the center - Total	Periphery - average speed	Periphery - distance	Periphery - Permanence time	Periphery - resting time	Whole arena - distance travelled	Whole Arena - average speed	Whole Arena - Permanence time	Whole Arena - resting time
30469441	Serf2_APPswe_PSEN1dE9_Sox-Cre	C57BL/6J	m	control	nonADcon	flox/flox (Serf2); wt/wt (APP_PS1); wt/wt (Sox1-Cre)	09	2018-11-11 10:10:00	29.2	30.1	4269.9	151.1	9.3	4978.3	6203.9	6532.4	6676.2	24390.8	66.8	265	30	40	49	43	162	9.4	12.7	17.8	27.7	17.5	4.5	8.7	14.3	22.9	12.6	20.7	20121	1048.9	77.8	24390.8	21.9	1200	87.1
30469443	Serf2_APPswe_PSEN1dE9_Sox-Cre	C57BL/6J	m	control	nonADcon	flox/flox (Serf2); wt/wt (APP_PS1); wt/wt (Sox1-Cre)	11	2018-11-11 10:10:00	26.7	22.9	4642.1	214.9	12	5416.8	4758.6	5931.6	4878.8	20985.8	34.5	231	37	39	35	39	149	13.2	21	26	28.3	22.1	10	16.4	24.4	20.9	17.9	18.4	16343.7	985.1	96.5	20985.8	19.2	1200	108.5
30469447	Serf2_APPswe_PSEN1dE9_Sox-Cre	C57BL/6J	f	control	nonADcon	flox/flox (Serf2); wt/wt (APP_PS1); wt/wt (Sox1-Cre)	15	2018-11-11 10:10:00	21.2	24.4	4095.5	193.9	26.4	5723.3	5134.4	5363.8	5051.3	21272.8	6.5	285	35	47	52	48	182	20.3	21.6	18.1	16.9	19.3	15.8	16.3	18.7	13.8	16.2	19.5	17177.3	1006.1	126.7	21272.8	20.3	1200	153
30469477	Serf2_APPswe_PSEN1dE9_Sox-Cre	C57BL/6J	f	mutant	nonADmut	flox/flox (Serf2); wt/wt (APP_PS1); Cre/wt (Sox1-Cre)	29	2018-11-11 10:13:00	20.5	28.3	4906.1	179.8	6.6	6152.3	5849.8	6249.5	5955.7	24207.3	4.4	242	39	33	60	45	177	15.1	18.5	22.2	25.3	20.3	11.4	11	17.4	20.1	15	20.6	19301.2	1020.2	81	24207.3	21.8	1200	87.6
30469490	Serf2_APPswe_PSEN1dE9_Sox-Cre	C57BL/6J	m	mutant	nonADmut	flox/flox (Serf2); wt/wt (APP_PS1); Cre/wt (Sox1-Cre)	31	2018-11-12 10:06:00	21.9	31.1	5860.7	205	16.6	8284.6	6095.3	6066.6	6727.7	27174.2	2.6	324	48	38	29	31	146	22.5	25.5	22.8	15.7	21.6	17.1	22.6	16.4	12.3	17.1	22.6	21313.5	995	53.8	27174.2	24.1	1200	70.4
30469495	Serf2_APPswe_PSEN1dE9_Sox-Cre	C57BL/6J	m	mutant	nonADmut	flox/flox (Serf2); wt/wt (APP_PS1); Cre/wt (Sox1-Cre)	36	2018-11-12 10:06:00	22.5	29	8680.2	326.2	26.6	7087.7	6996.5	6408.3	5812.9	26305.5	2	433	28	42	32	28	129	30.9	26.5	41.9	33.6	33	28.5	20.8	33.8	25.8	27.2	22.3	17625.2	873.8	82.1	26305.5	24.1	1200	108.6
30469520	Serf2_APPswe_PSEN1dE9_Sox-Cre	C57BL/6J	f	mutant	nonADmut	flox/flox (Serf2); wt/wt (APP_PS1); Cre/wt (Sox1-Cre)	47	2018-11-12 10:07:00	19.6	33.4	7731.7	243.1	11.7	7382.7	7875.8	7456	7863.9	30578.5	25.5	333	44	46	30	43	163	15.4	21.4	38.3	26.1	25.3	10.8	16.4	29.9	23.9	20.3	26	22846.8	956.9	79.4	30578.5	27.6	1200	91.1
30469522	Serf2_APPswe_PSEN1dE9_Sox-Cre	C57BL/6J	f	control	nonADcon	flox/flox (Serf2); wt/wt (APP_PS1); wt/wt (Sox1-Cre)	49	2018-11-12 10:07:00	20.9	38	4438.1	126.2	9.5	8059.4	7777.9	6206.1	7310.1	29353.5	13.2	251	62	40	37	34	173	8.2	19.1	14.5	18.9	15.1	6.5	13.4	8.7	13.4	10.5	25.8	24915.4	1073.8	106.9	29353.5	27.1	1200	116.4
30469534	Serf2_APPswe_PSEN1dE9_Sox-Cre	C57BL/6J	m	control	nonADcon	flox/flox (Serf2); wt/wt (APP_PS1); wt/wt (Sox1-Cre)	52	2018-11-12 10:09:00	27.5	25.4	3390.7	142.9	9.5	4778.5	5645	5244.4	6242.7	21910.6	59	235	28	46	44	54	172	12	18.5	15.3	15.6	15.5	7.8	14.3	10.9	14.6	11.9	18.7	18519.9	1057.1	69.2	21910.6	19.5	1200	78.7
30469535	Serf2_APPswe_PSEN1dE9_Sox-Cre	C57BL/6J	m	mutant	nonADmut	flox/flox (Serf2); wt/wt (APP_PS1); Cre/wt (Sox1-Cre)	53	2018-11-12 10:09:00	20.9	25.8	5651.5	237.8	18.9	6636.6	6841.9	5494.5	5797.6	24770.5	18.5	334	38	37	21	26	122	16.6	22.1	22.8	30.7	22.8	15.3	21.9	16	26	19.8	21.1	19119.1	962.2	55.9	24770.5	22	1200	74.8
30469538	Serf2_APPswe_PSEN1dE9_Sox-Cre	C57BL/6J	f	mutant	nonADmut	flox/flox (Serf2); wt/wt (APP_PS1); Cre/wt (Sox1-Cre)	56	2018-11-12 10:09:00	21.9	30.8	4815.9	170.5	14	5427	7094.6	5127.1	6172.6	23821.3	10.9	301	26	63	32	38	159	12.9	19.2	23.5	25.1	20.2	7.3	16.8	14.3	18.4	14.2	20.4	19005.4	1029.5	96.5	23821.3	21.9	1200	110.5
30469546	Serf2_APPswe_PSEN1dE9_Sox-Cre	C57BL/6J	f	control	nonADcon	flox/flox (Serf2); wt/wt (APP_PS1); wt/wt (Sox1-Cre)	64	2018-11-12 10:10:00	21.4	25.4	3403	158	23.7	6396	4728.3	3533.4	3988.4	18646.1	16.9	161	44	33	41	29	146	15.3	20.9	15.9	21.9	18.3	10	13.5	16.9	12.2	13.2	16.2	15243.1	1042	102	18646.1	17.4	1200	125.7
30469551	Serf2_APPswe_PSEN1dE9_Sox-Cre	C57BL/6J	f	mutant	nonADmut	flox/flox (Serf2); wt/wt (APP_PS1); Cre/wt (Sox1-Cre)	69	2018-11-12 10:12:00	20.8	29.6	7947.3	284.7	16.1	7045.6	8033.6	8020.7	6326.9	29426.8	2.1	441	16	41	36	34	127	20	27.6	29.5	30.8	27	14.2	23.9	20.7	36.2	23.7	25.3	21479.5	915.3	65.2	29426.8	26.3	1200	81.3
30469554	Serf2_APPswe_PSEN1dE9_Sox-Cre	C57BL/6J	f	control	nonADcon	flox/flox (Serf2); wt/wt (APP_PS1); wt/wt (Sox1-Cre)	72	2018-11-12 10:12:00	21.5	22.4	5071.8	239.5	12.8	6459.2	5614.6	5111.7	5655.8	22841.2	6	286	30	28	26	37	121	22.8	17.7	19.4	28.6	22.2	22.6	12	18.5	26.7	20	19.6	17769.5	960.5	55.3	22841.2	20.2	1200	68
30469625	Serf2_APPswe_PSEN1dE9_Sox-Cre	C57BL/6J	f	control	nonADcon	flox/flox (Serf2); wt/wt (APP_PS1); wt/wt (Sox1-Cre)	76	2018-11-12 10:12:00	21.1	16.6	4463.2	292.2	23	3938.4	5370.8	4523.9	4149.8	17982.9	13.5	160	22	37	32	27	118	11.4	20.4	36	31	24.8	12.6	15.2	35.3	34.4	24.3	16	13519.7	907.8	60.8	17982.9	16.1	1200	83.8
30469640	Serf2_APPswe_PSEN1dE9_Sox-Cre	C57BL/6J	f	mutant	nonADmut	flox/flox (Serf2); wt/wt (APP_PS1); Cre/wt (Sox1-Cre)	83	2018-11-12 10:13:00	19.9	36.8	5825.6	164.5	6.3	7738.5	8426.5	7645.2	7350.5	31160.7	11.2	281	43	40	34	30	147	13.9	18.5	20.7	21.9	18.7	8.9	14.5	15.7	15.8	13.7	26.4	25335.1	1035.5	76.4	31160.7	27.9	1200	82.7
30469642	Serf2_APPswe_PSEN1dE9_Sox-Cre	C57BL/6J	f	mutant	nonADmut	flox/flox (Serf2); wt/wt (APP_PS1); Cre/wt (Sox1-Cre)	85	2018-11-12 10:13:00	21.2	28.3	6900.7	264.4	20.3	6812.4	6134.2	6723.6	5732.2	25402.4	0.5	307	40	49	40	40	169	22.3	22.5	33.3	30.8	27.2	19.4	13.7	28.7	26.3	22	22	18501.6	935.6	94.9	25402.4	23.4	1200	115.2
30469644	Serf2_APPswe_PSEN1dE9_Sox-Cre	C57BL/6J	m	control	nonADcon	flox/flox (Serf2); wt/wt (APP_PS1); wt/wt (Sox1-Cre)	87	2018-11-12 10:14:00	25.3	21.7	3359.8	163.9	9.3	5936.1	3641.9	5292.5	4680.3	19550.8	30.2	174	56	24	28	34	141	10.2	24.4	15.8	22	17.2	5.4	22.1	10.3	16.8	13.7	16.7	16191	1036.1	68.1	19550.8	17.4	1200	77.4
30469645	Serf2_APPswe_PSEN1dE9_Sox-Cre	C57BL/6J	m	control	nonADcon	flox/flox (Serf2); wt/wt (APP_PS1); wt/wt (Sox1-Cre)	88	2018-11-12 10:14:00	23.4	23.5	3086.4	136.7	5.4	6153.2	3983.7	3829.8	4131.4	18098.1	32.7	172	32	22	18	31	103	22.4	19.4	7.6	15.6	17.1	18.4	14.3	3.1	9.8	11.4	15	15011.7	1063.3	62.1	18098.1	16	1200	67.5
30469646	Serf2_APPswe_PSEN1dE9_Sox-Cre	C57BL/6J	m	mutant	nonADmut	flox/flox (Serf2); wt/wt (APP_PS1); Cre/wt (Sox1-Cre)	89	2018-11-12 10:14:00	21.1	27	4494.3	174.1	7.9	4526.3	6293.2	6801.5	6149.9	23770.9	23.4	232	25	45	33	38	140	12.1	18.1	20.6	22.9	18.9	4.2	16.3	17.4	20.2	14.5	20.4	19276.7	1025.9	82.5	23770.9	21.4	1200	90.3
30469661	Serf2_APPswe_PSEN1dE9_Sox-Cre	C57BL/6J	f	mutant	nonADmut	flox/flox (Serf2); wt/wt (APP_PS1); Cre/wt (Sox1-Cre)	05	2018-11-14 09:58:00	18.9	27.8	9112.7	341.5	13.7	8186.5	7706.6	6081.2	6299.1	28273.4	13.9	414	33	30	40	33	136	29.9	28.7	36.6	35.4	32.2	26	23.7	27.9	36.3	28.5	23.7	19160.7	858.5	51.3	28273.4	24.9	1200	65
30469662	Serf2_APPswe_PSEN1dE9_Sox-Cre	C57BL/6J	f	control	nonADcon	flox/flox (Serf2); wt/wt (APP_PS1); wt/wt (Sox1-Cre)	06	2018-11-15 09:59:00	21.9	31.9	6525.2	212.1	7.7	8652.6	7964	7763.6	5635	30015.2	0.5	243	44	31	35	29	138	20.3	19.2	25	23.1	21.7	17.2	15.2	20	18.2	17.7	25.5	23490	987.9	65	30015.2	26.6	1200	72.8
30469663	Serf2_APPswe_PSEN1dE9_Sox-Cre	C57BL/6J	f	mutant	nonADmut	flox/flox (Serf2); wt/wt (APP_PS1); Cre/wt (Sox1-Cre)	07	2018-11-15 09:59:00	19.3	27.7	6098.4	228.8	8.3	8669.6	7671.5	7010	6919.4	30270.5	0	304	40	37	27	41	145	13.8	23.8	22.4	21.8	20.1	10.9	20.4	22.1	22.9	19.1	27	24172	971.2	76.8	30270.5	27.2	1200	85.1
30469674	Serf2_APPswe_PSEN1dE9_Sox-Cre	C57BL/6J	f	control	nonADcon	flox/flox (Serf2); wt/wt (APP_PS1); wt/wt (Sox1-Cre)	18	2018-11-15 09:59:00	22	21.3	5232.4	250.6	4.6	5395	4666.7	6271.1	3780.5	20113.3	0.9	326	16	11	19	10	56	25.5	26.7	26.4	25.2	26	24.2	24.2	21	14.1	20.9	16.3	14880.9	949.4	39	20113.3	17.4	1200	43.6
30470242	Serf2_APPswe_PSEN1dE9_Sox-Cre	C57BL/6J	f	mutant	nonADmut	flox/flox (Serf2); wt/wt (APP_PS1); Cre/wt (Sox1-Cre)	23	2018-11-17 09:57:00	19.7	24.8	8418.8	364.9	24.8	7161.6	8223	6509.7	6759	28653.2	33.6	369	18	29	26	22	95	12.4	31.5	36.5	37.8	29.4	9.9	28.9	40	42.8	30.4	25.7	20234.4	835.1	48.7	28653.2	25.4	1200	73.5
30470252	Serf2_APPswe_PSEN1dE9_Sox-Cre	C57BL/6J	f	mutant	nonADmut	flox/flox (Serf2); wt/wt (APP_PS1); Cre/wt (Sox1-Cre)	27	2018-11-17 09:58:00	21.4	27.3	4043.3	150.3	2	4510.4	6414.2	6263.4	6132.5	23320.4	10.5	184	21	26	43	41	131	14.4	19.5	14.5	20.1	17.3	7.3	15.5	11.1	16.2	12.5	19.7	19277.1	1049.7	70.7	23320.4	20.7	1200	72.7
30470253	Serf2_APPswe_PSEN1dE9_Sox-Cre	C57BL/6J	f	control	nonADcon	flox/flox (Serf2); wt/wt (APP_PS1); wt/wt (Sox1-Cre)	28	2018-11-17 09:58:00	21	34	5081.3	170.6	21.3	5929.2	6143.1	5230.5	5832.4	23135.2	9.8	229	34	36	27	23	120	21	21.3	18.2	27.1	22	12.7	14.8	8.9	20.4	14.2	18.9	18053.9	1029.4	76.1	23135.2	21	1200	97.4
30470259	Serf2_APPswe_PSEN1dE9_Sox-Cre	C57BL/6J	m	mutant	nonADmut	flox/flox (Serf2); wt/wt (APP_PS1); Cre/wt (Sox1-Cre)	31	2018-11-18 10:51:00	25.6	24.2	7090.2	303.6	10.3	7274.7	5300.9	6469.6	6298.1	25343.3	28.3	319	25	30	26	32	113	17.7	33.7	30.9	32.1	28	15.3	31.7	27.4	26.8	25.3	21.4	18253.1	896.4	44.7	25343.3	22.1	1200	55
30470261	Serf2_APPswe_PSEN1dE9_Sox-Cre	C57BL/6J	m	control	nonADcon	flox/flox (Serf2); wt/wt (APP_PS1); wt/wt (Sox1-Cre)	33	2018-11-18 10:51:00	27.3	31.9	6093	207.2	16.1	7193.7	7772.2	6417.9	6243.1	27626.9	5.5	256	36	45	33	38	152	20.6	26.3	21.4	19.1	22.1	13.9	22.2	17.4	15.6	17.3	23	21533.9	992.8	57.7	27626.9	24.5	1200	73.8
30470264	Serf2_APPswe_PSEN1dE9_Sox-Cre	C57BL/6J	f	mutant	nonADmut	flox/flox (Serf2); wt/wt (APP_PS1); Cre/wt (Sox1-Cre)	36	2018-11-18 10:51:00	17.2	29.7	7484.9	270.3	18.3	7645.1	7034.9	6137.8	6407.1	27225	2.3	319	27	42	20	25	114	29.7	30.6	20.9	27.8	27.5	26.8	25.4	13.6	24.4	22.5	23.3	19740.1	929.7	82.7	27225	24.8	1200	101.1
30470278	Serf2_APPswe_PSEN1dE9_Sox-Cre	C57BL/6J	m	control	nonADcon	flox/flox (Serf2); wt/wt (APP_PS1); wt/wt (Sox1-Cre)	46	2018-11-18 10:54:00	26.9	27.2	4135.6	162.6	10.8	5196.4	6353.3	5185	5628.9	22363.6	12.8	186	28	40	35	38	141	8.4	22.7	16	25.4	18.5	5.6	17.9	10.6	20.2	13.6	18.8	18227.9	1037.4	67	22363.6	19.9	1200	77.7
30470281	Serf2_APPswe_PSEN1dE9_Sox-Cre	C57BL/6J	f	control	nonADcon	flox/flox (Serf2); wt/wt (APP_PS1); wt/wt (Sox1-Cre)	49	2018-11-18 10:54:00	22.1	33.4	5490.4	182	17.7	7127.6	5883.6	6215.3	6272.4	25498.8	11	316	37	37	40	48	162	27.2	15.5	20.5	21.8	21.5	18.9	10.5	16.9	14.5	15.2	21.7	20008.5	1018	97.6	25498.8	23.5	1200	115.3
30470282	Serf2_APPswe_PSEN1dE9_Sox-Cre	C57BL/6J	f	control	nonADcon	flox/flox (Serf2); wt/wt (APP_PS1); wt/wt (Sox1-Cre)	50	2018-11-18 10:54:00	21.5	36.9	6465.9	183.6	8.4	8156.4	5934.2	6883	6198.4	27172	18.7	312	44	29	26	34	133	14.7	15.3	24.6	43	23.8	10.5	7.3	16.1	27.3	15.3	21.8	20706.2	1016.4	68.6	27172	24.2	1200	77
30470283	Serf2_APPswe_PSEN1dE9_Sox-Cre	C57BL/6J	m	mutant	nonADmut	flox/flox (Serf2); wt/wt (APP_PS1); Cre/wt (Sox1-Cre)	51	2018-11-18 10:55:00	23	21.6	6716	332.7	21.4	6266.6	5662.7	5440.9	5541.4	22911.6	10.5	302	23	40	43	46	152	24.3	25.1	37.5	31.3	29.3	23.1	19.8	35.1	32.9	27.7	20.4	16195.6	867.3	73.7	22911.6	20.7	1200	95
30470288	Serf2_APPswe_PSEN1dE9_Sox-Cre	C57BL/6J	f	mutant	nonADmut	flox/flox (Serf2); wt/wt (APP_PS1); Cre/wt (Sox1-Cre)	56	2018-11-18 10:55:00	21.2	29.8	5185.4	182.8	8.8	7026.7	5863.1	4765.1	4924.2	22579.2	5.9	259	45	30	28	23	126	16.9	27	23.7	26.2	23	9.3	19.2	12.9	19.6	15.2	18.6	17393.8	1017.1	83.6	22579.2	20.4	1200	92.4
30470289	Serf2_APPswe_PSEN1dE9_Sox-Cre	C57BL/6J	m	control	nonADcon	flox/flox (Serf2); wt/wt (APP_PS1); wt/wt (Sox1-Cre)	57	2018-11-18 10:55:00	29	28	2883.6	114.9	11.7	5509.8	5144.9	4640.6	4395.4	19690.7	65.1	157	25	49	28	30	132	12.4	17.3	11.3	17.9	14.6	7.1	12.6	8.8	9.8	9.6	16.6	16807.1	1085.1	71.5	19690.7	17.6	1200	83.2
30470292	Serf2_APPswe_PSEN1dE9_Sox-Cre	C57BL/6J	m	control	nonADcon	flox/flox (Serf2); wt/wt (APP_PS1); wt/wt (Sox1-Cre)	60	2018-11-18 10:55:00	26.6	29.4	2489.7	88.5	3.9	6789.5	5913.6	4421.7	4553.6	21678.4	13.2	113	57	48	36	28	168	7.4	12.2	15.4	12.9	11.5	5.7	7.9	9.2	6.8	7.4	18.8	19188.6	1111.5	89.7	21678.4	19.6	1200	93.6
30470298	Serf2_APPswe_PSEN1dE9_Sox-Cre	C57BL/6J	f	control	nonADcon	flox/flox (Serf2); wt/wt (APP_PS1); wt/wt (Sox1-Cre)	66	2018-11-18 10:56:00	21	37	3422.8	100.9	8.4	6515.5	7077.5	6496	5589.8	25678.8	28.7	158	31	43	31	21	125	9.4	21.2	9.3	12.7	13.3	5.8	15.9	5.2	6.7	8.4	21.3	22256	1099.1	52	25678.8	22.5	1200	60.5
30470307	Serf2_APPswe_PSEN1dE9_Sox-Cre	C57BL/6J	m	mutant	nonADmut	flox/flox (Serf2); wt/wt (APP_PS1); Cre/wt (Sox1-Cre)	72	2018-11-19 10:51:00	20.3	25.2	7118.2	312.5	29.9	6222.5	5784.2	5803.2	6092.7	23902.6	9.2	341	18	28	35	41	122	23.7	22.1	48.2	25.8	29.8	17.8	16.1	50.8	19.6	26	20.3	16784.5	887.5	59.3	23902.6	21.5	1200	89.2
30470309	Serf2_APPswe_PSEN1dE9_Sox-Cre	C57BL/6J	f	control	nonADcon	flox/flox (Serf2); wt/wt (APP_PS1); wt/wt (Sox1-Cre)	74	2018-11-19 10:51:00	21	24.1	5864.4	267.9	24.8	6307.8	6256.7	6078.7	5452.2	24095.3	28.3	270	33	38	32	38	141	18.2	18.8	31.5	29.7	24.3	12.5	15.3	33.8	27.6	22.3	21	18230.9	932	61.9	24095.3	21.6	1200	86.7
30470357	Serf2_APPswe_PSEN1dE9_Sox-Cre	C57BL/6J	m	mutant	nonADmut	flox/flox (Serf2); wt/wt (APP_PS1); Cre/wt (Sox1-Cre)	05	2018-11-19 10:50:00	25.5	19.7	4477.5	236.9	9.7	5470.4	5583.7	4465.8	5416.9	20936.8	10.3	215	33	41	26	35	135	20.8	23	18.8	22.3	21.4	26.8	19.2	13.5	19.5	19.7	17.9	16459.3	963.1	45.1	20936.8	18.3	1200	54.7
30470359	Serf2_APPswe_PSEN1dE9_Sox-Cre	C57BL/6J	f	mutant	nonADmut	flox/flox (Serf2); wt/wt (APP_PS1); Cre/wt (Sox1-Cre)	07	2018-11-19 10:50:00	21.3	25.8	6718.6	273.8	13.4	7656.6	6208.1	6149.8	5549.7	25564.3	6	325	26	21	35	31	113	29.7	25.8	22.2	26.6	26.3	32.7	25.7	16.1	16.8	22.8	21.4	18845.7	926.2	46.7	25564.3	22.4	1200	60.1
30470383	Serf2_APPswe_PSEN1dE9_Sox-Cre	C57BL/6J	m	mutant	nonADmut	flox/flox (Serf2); wt/wt (APP_PS1); Cre/wt (Sox1-Cre)	09	2018-11-19 10:52:00	24.4	26.8	7059.7	290.4	27.4	6855.5	6058.8	5931.9	5749.2	24595.4	8.6	297	27	34	36	26	123	26.3	30.3	35.6	22.7	28.7	23.5	26.6	28.1	18.6	24.2	21	17535.7	909.5	73.1	24595.4	22.4	1200	100.5
30470385	Serf2_APPswe_PSEN1dE9_Sox-Cre	C57BL/6J	m	mutant	nonADmut	flox/flox (Serf2); wt/wt (APP_PS1); Cre/wt (Sox1-Cre)	11	2018-11-19 10:52:00	25.6	25.3	5398.7	217.6	4.1	5381.4	5583.6	5341.6	6081.1	22387.7	22.5	232	20	35	25	29	108	14.7	19.6	28.7	32.5	24.1	10.1	12	25.9	24.6	18.1	18.5	16989	982.4	64.7	22387.7	19.8	1200	68.8
30470391	Serf2_APPswe_PSEN1dE9_Sox-Cre	C57BL/6J	m	mutant	nonADmut	flox/flox (Serf2); wt/wt (APP_PS1); Cre/wt (Sox1-Cre)	17	2018-11-19 10:52:00	26.3	24.8	4021.9	172.2	10.1	6045.7	5899.2	5495	4743.1	22183	13.9	230	27	30	34	18	109	7.5	24.1	19.7	22.4	18.1	4.7	21.6	14.2	16.9	14.3	18.5	18161.1	1027.8	44.4	22183	19.4	1200	54.5
30470393	Serf2_APPswe_PSEN1dE9_Sox-Cre	C57BL/6J	m	mutant	nonADmut	flox/flox (Serf2); wt/wt (APP_PS1); Cre/wt (Sox1-Cre)	19	2018-11-19 10:52:00	22.3	17.4	5660.4	336.6	11	6634.1	4894.6	4137.5	4230.6	19896.8	4.4	226	25	20	21	22	88	20.5	26.6	34.1	37.6	28.4	16.7	19	39.2	37.4	28.1	17.3	14236.4	863.4	41.1	19896.8	17.3	1200	52.2
30470394	Serf2_APPswe_PSEN1dE9_Sox-Cre	C57BL/6J	f	control	nonADcon	flox/flox (Serf2); wt/wt (APP_PS1); wt/wt (Sox1-Cre)	20	2018-11-19 10:52:00	21.7	19.3	4753.6	264.9	18	4454.7	5253	3372.9	4142.4	17223	0.3	189	21	43	30	43	136	38.4	27.5	22.1	20.6	27.6	35.6	23.7	16.8	12.1	22.1	14.7	12469.4	935.1	87.1	17223	15.7	1200	105
30470930	Serf2_APPswe_PSEN1dE9_Sox-Cre	C57BL/6J	m	mutant	nonADmut	flox/flox (Serf2); wt/wt (APP_PS1); Cre/wt (Sox1-Cre)	23	2018-11-22 09:10:00	20.8	29.1	8574.7	305.6	10.6	7044.7	6985.1	7091.5	7831	28952.2	3	349	30	41	36	38	145	28.3	35.2	28.1	27.2	29.6	23.7	32	22.6	23.6	25.5	24.4	20377.5	894.4	59.7	28952.2	25.6	1200	70.3
30470933	Serf2_APPswe_PSEN1dE9_Sox-Cre	C57BL/6J	m	control	nonADcon	flox/flox (Serf2); wt/wt (APP_PS1); wt/wt (Sox1-Cre)	26	2018-11-22 09:10:00	25.4	27.1	7128.5	288.8	25.3	6473.5	5762.7	6696.4	5524.1	24456.7	12.4	244	25	25	30	32	112	17.6	29	35.7	34.9	29.1	11.8	23.8	30.1	30.6	24.1	20.7	17328.1	911.2	75.2	24456.7	22.2	1200	100.5
30470939	Serf2_APPswe_PSEN1dE9_Sox-Cre	C57BL/6J	m	control	nonADcon	flox/flox (Serf2); wt/wt (APP_PS1); wt/wt (Sox1-Cre)	32	2018-11-23 09:05:00	26.2	32	5280.2	178	13.1	6220.9	7147.2	6235.2	5529.3	25132.6	10.4	235	28	41	27	31	126	23.4	19.1	20.7	21.1	21	14.7	15	14.1	15.5	14.8	20.8	19852.4	1022	67.7	25132.6	22.5	1200	80.8
30470943	Serf2_APPswe_PSEN1dE9_Sox-Cre	C57BL/6J	f	mutant	nonADmut	flox/flox (Serf2); wt/wt (APP_PS1); Cre/wt (Sox1-Cre)	36	2018-11-23 09:05:00	19	25.7	10286.2	417	16.9	6846.7	6066.4	7318.3	6102.6	26334	4.6	335	30	21	35	38	123	27.8	39.9	45.9	42.7	39.1	22.9	42.3	40.1	33.7	34.7	21.8	16047.8	783	46.7	26334	23.2	1200	63.6
30470945	Serf2_APPswe_PSEN1dE9_Sox-Cre	C57BL/6J	m	control	nonADcon	flox/flox (Serf2); wt/wt (APP_PS1); wt/wt (Sox1-Cre)	38	2018-11-23 09:07:00	25.1	31.5	3861.8	132.7	10	5781	6423	6458.4	5687.4	24349.8	23.9	199	53	42	31	35	160	15	13.5	15.8	19.5	15.9	10.8	8.2	10.8	14.5	11.1	20.9	20488	1067.3	86.3	24349.8	22.1	1200	96.4
30470946	Serf2_APPswe_PSEN1dE9_Sox-Cre	C57BL/6J	m	control	nonADcon	flox/flox (Serf2); wt/wt (APP_PS1); wt/wt (Sox1-Cre)	39	2018-11-23 09:07:00	26.2	24	6271.7	274.9	14	6587.2	6503.8	5374.8	5679.3	24145.1	6.3	184	46	46	28	38	158	22	22.2	29.8	31.3	26	19.7	20.1	23.6	28.3	22.9	21.1	17873.3	925.1	77.9	24145.1	21.8	1200	91.9
30470963	Serf2_APPswe_PSEN1dE9_Sox-Cre	C57BL/6J	m	mutant	nonADmut	flox/flox (Serf2); wt/wt (APP_PS1); Cre/wt (Sox1-Cre)	48	2018-11-23 09:11:00	20.8	34.3	5357.7	169.9	13.9	8255.4	7227.7	6585.4	6758.8	28827.3	0.3	241	46	53	49	33	181	21.1	19.2	21.5	12	18.6	16.1	15	16.4	9.2	14.2	25.3	23469.6	1030.1	103	28827.3	26.6	1200	116.9
30470972	Serf2_APPswe_PSEN1dE9_Sox-Cre	C57BL/6J	f	control	nonADcon	flox/flox (Serf2); wt/wt (APP_PS1); wt/wt (Sox1-Cre)	57	2018-11-23 09:11:00	20.5	36.9	4693.1	133.1	5.8	6046	6524.8	7191.5	6664.9	26427.1	11.2	230	34	41	39	46	160	13	18.5	22.5	16.2	17.8	5.7	11	16.2	11.4	11.1	22.3	21734	1066.9	92.5	26427.1	24	1200	98.3
30470973	Serf2_APPswe_PSEN1dE9_Sox-Cre	C57BL/6J	m	control	nonADcon	flox/flox (Serf2); wt/wt (APP_PS1); wt/wt (Sox1-Cre)	58	2018-11-24 09:04:00	25.9	25.1	4350.8	183.5	10.3	3407.8	5248.9	5454.8	4878.7	18990.2	110.4	227	15	34	35	26	110	14.7	22	22.3	30.3	22.9	5.9	18.4	15.5	21.3	15.3	15.1	14639.4	1016.5	45.7	18990.2	16.6	1200	56
30470977	Serf2_APPswe_PSEN1dE9_Sox-Cre	C57BL/6J	f	control	nonADcon	flox/flox (Serf2); wt/wt (APP_PS1); wt/wt (Sox1-Cre)	62	2018-11-24 09:04:00	22	35.8	6582.3	213.1	29.1	6641	7406.2	6975.6	6826.9	27849.7	18.1	296	27	42	41	38	148	23	28.8	25.1	17.3	23.6	14.5	21.7	20.3	14.5	17.8	23.4	21267.4	987	79	27849.7	25.5	1200	108
30470980	Serf2_APPswe_PSEN1dE9_Sox-Cre	C57BL/6J	f	mutant	nonADmut	flox/flox (Serf2); wt/wt (APP_PS1); Cre/wt (Sox1-Cre)	65	2018-11-24 09:09:00	17.7	27.1	4495.3	173.1	7.3	5906.4	5903.7	6527.4	4073.6	22411	2.3	210	32	34	38	16	120	15.9	18.2	26.4	18.5	20.1	13.1	16.2	20.3	8.2	14.4	18.6	17915.7	1026.9	64.8	22411	19.9	1200	72
30470996	Serf2_APPswe_PSEN1dE9_Sox-Cre	C57BL/6J	m	control	nonADcon	flox/flox (Serf2); wt/wt (APP_PS1); wt/wt (Sox1-Cre)	70	2018-11-24 09:09:00	24.3	28	7862.1	308.8	28.4	7325.1	6674.2	6503.1	5997.4	26499.9	25.6	332	37	35	46	48	165	30	31	28.8	28.7	29.7	21.4	25.5	29.4	26.6	25.7	22.5	18637.7	891.2	61.8	26499.9	23.9	1200	90.2
30470997	Serf2_APPswe_PSEN1dE9_Sox-Cre	C57BL/6J	m	mutant	nonADmut	flox/flox (Serf2); wt/wt (APP_PS1); Cre/wt (Sox1-Cre)	71	2018-11-24 09:09:00	20.4	33	7527.2	244.8	16.5	7419.9	7675.9	6543.9	6124.9	27764.5	4	360	31	52	43	36	162	30	25.5	18.7	34.7	27.1	22.4	16.9	10.7	31.5	20.4	23.6	20237.3	955.2	98.5	27764.5	25.6	1200	115

## Sheet: RotaRod
mouse_id	mouse_line	strain	sex	genotype	display_name	type	ear_tag	date_of_birth	bw_rod	LatFall_1	LatFall_2	LatFall_3	PassRot_1	PassRot_2	PassRot_3	Rod_mean
									g	s	s	s	-	-	-	s
									Body weight Rotarod	Latency to fall	Latency to fall	Latency to fall	Passive rotation	Passive rotation	Passive rotation	Latency to fall - mean
										Latency to fall-trial 1/2/3	Latency to fall-trial 1/2/3	Latency to fall-trial 1/2/3	Reason for trial 3 end (passive rotation, falling, jumping)	Reason for trial 3 end (passive rotation, falling, jumping)	Reason for trial 3 end (passive rotation, falling, jumping)	latency to fall - mean of trials
30469441	Serf2_APPswe_PSEN1dE9_Sox-Cre	C57BL/6J	m	control	nonADcon	flox/flox (Serf2); wt/wt (APP_PS1); wt/wt (Sox1-Cre)	09	2018-11-11 10:10:00	30.5	50	78	136	f	f	p	88
30469443	Serf2_APPswe_PSEN1dE9_Sox-Cre	C57BL/6J	m	control	nonADcon	flox/flox (Serf2); wt/wt (APP_PS1); wt/wt (Sox1-Cre)	11	2018-11-11 10:10:00	27.4	78	102	107	p	p	p	96
30469447	Serf2_APPswe_PSEN1dE9_Sox-Cre	C57BL/6J	f	control	nonADcon	flox/flox (Serf2); wt/wt (APP_PS1); wt/wt (Sox1-Cre)	15	2018-11-11 10:10:00	21.5	12	77	152	f	p	f	80
30469477	Serf2_APPswe_PSEN1dE9_Sox-Cre	C57BL/6J	f	mutant	nonADmut	flox/flox (Serf2); wt/wt (APP_PS1); Cre/wt (Sox1-Cre)	29	2018-11-11 10:13:00	21.3	114	28	128	p	f	p	90
30469490	Serf2_APPswe_PSEN1dE9_Sox-Cre	C57BL/6J	m	mutant	nonADmut	flox/flox (Serf2); wt/wt (APP_PS1); Cre/wt (Sox1-Cre)	31	2018-11-12 10:06:00	22.9	69	87	51	f	f	f	69
30469495	Serf2_APPswe_PSEN1dE9_Sox-Cre	C57BL/6J	m	mutant	nonADmut	flox/flox (Serf2); wt/wt (APP_PS1); Cre/wt (Sox1-Cre)	36	2018-11-12 10:06:00	23.7	60	94	60	f	p	f	71
30469520	Serf2_APPswe_PSEN1dE9_Sox-Cre	C57BL/6J	f	mutant	nonADmut	flox/flox (Serf2); wt/wt (APP_PS1); Cre/wt (Sox1-Cre)	47	2018-11-12 10:07:00	20.1	69	34	99	f	f	f	67
30469522	Serf2_APPswe_PSEN1dE9_Sox-Cre	C57BL/6J	f	control	nonADcon	flox/flox (Serf2); wt/wt (APP_PS1); wt/wt (Sox1-Cre)	49	2018-11-12 10:07:00	21.1	176	123	180	p	p	p	160
30469534	Serf2_APPswe_PSEN1dE9_Sox-Cre	C57BL/6J	m	control	nonADcon	flox/flox (Serf2); wt/wt (APP_PS1); wt/wt (Sox1-Cre)	52	2018-11-12 10:09:00	28	102	126	132	p	f	p	120
30469535	Serf2_APPswe_PSEN1dE9_Sox-Cre	C57BL/6J	m	mutant	nonADmut	flox/flox (Serf2); wt/wt (APP_PS1); Cre/wt (Sox1-Cre)	53	2018-11-12 10:09:00	21.5	58	88	42	p	p	f	63
30469538	Serf2_APPswe_PSEN1dE9_Sox-Cre	C57BL/6J	f	mutant	nonADmut	flox/flox (Serf2); wt/wt (APP_PS1); Cre/wt (Sox1-Cre)	56	2018-11-12 10:09:00	22.2	37	14	25	f	f	f	25
30469546	Serf2_APPswe_PSEN1dE9_Sox-Cre	C57BL/6J	f	control	nonADcon	flox/flox (Serf2); wt/wt (APP_PS1); wt/wt (Sox1-Cre)	64	2018-11-12 10:10:00	22.4	90	177	160	p	p	p	142
30469551	Serf2_APPswe_PSEN1dE9_Sox-Cre	C57BL/6J	f	mutant	nonADmut	flox/flox (Serf2); wt/wt (APP_PS1); Cre/wt (Sox1-Cre)	69	2018-11-12 10:12:00	20.8	11	31	103	f	f	f	48
30469554	Serf2_APPswe_PSEN1dE9_Sox-Cre	C57BL/6J	f	control	nonADcon	flox/flox (Serf2); wt/wt (APP_PS1); wt/wt (Sox1-Cre)	72	2018-11-12 10:12:00	21.6	155	181	182	p	p	p	173
30469625	Serf2_APPswe_PSEN1dE9_Sox-Cre	C57BL/6J	f	control	nonADcon	flox/flox (Serf2); wt/wt (APP_PS1); wt/wt (Sox1-Cre)	76	2018-11-12 10:12:00	20.4	180	194	192	p	p	p	189
30469640	Serf2_APPswe_PSEN1dE9_Sox-Cre	C57BL/6J	f	mutant	nonADmut	flox/flox (Serf2); wt/wt (APP_PS1); Cre/wt (Sox1-Cre)	83	2018-11-12 10:13:00	20.1	157	200	49	p	f	f	135
30469642	Serf2_APPswe_PSEN1dE9_Sox-Cre	C57BL/6J	f	mutant	nonADmut	flox/flox (Serf2); wt/wt (APP_PS1); Cre/wt (Sox1-Cre)	85	2018-11-12 10:13:00	21.2	89	83	116	f	p	p	96
30469644	Serf2_APPswe_PSEN1dE9_Sox-Cre	C57BL/6J	m	control	nonADcon	flox/flox (Serf2); wt/wt (APP_PS1); wt/wt (Sox1-Cre)	87	2018-11-12 10:14:00	26.9	59	21	106	f	f	p	62
30469645	Serf2_APPswe_PSEN1dE9_Sox-Cre	C57BL/6J	m	control	nonADcon	flox/flox (Serf2); wt/wt (APP_PS1); wt/wt (Sox1-Cre)	88	2018-11-12 10:14:00	24	66	74	192	f	f	p	111
30469646	Serf2_APPswe_PSEN1dE9_Sox-Cre	C57BL/6J	m	mutant	nonADmut	flox/flox (Serf2); wt/wt (APP_PS1); Cre/wt (Sox1-Cre)	89	2018-11-12 10:14:00	21.9	23	22	44	f	f	f	30
30469661	Serf2_APPswe_PSEN1dE9_Sox-Cre	C57BL/6J	f	mutant	nonADmut	flox/flox (Serf2); wt/wt (APP_PS1); Cre/wt (Sox1-Cre)	05	2018-11-14 09:58:00	19	78	72	54	f	f	f	68
30469662	Serf2_APPswe_PSEN1dE9_Sox-Cre	C57BL/6J	f	control	nonADcon	flox/flox (Serf2); wt/wt (APP_PS1); wt/wt (Sox1-Cre)	06	2018-11-15 09:59:00	22	66	201	215	f	p	p	161
30469663	Serf2_APPswe_PSEN1dE9_Sox-Cre	C57BL/6J	f	mutant	nonADmut	flox/flox (Serf2); wt/wt (APP_PS1); Cre/wt (Sox1-Cre)	07	2018-11-15 09:59:00	19.7	151	169	162	p	p	p	161
30469674	Serf2_APPswe_PSEN1dE9_Sox-Cre	C57BL/6J	f	control	nonADcon	flox/flox (Serf2); wt/wt (APP_PS1); wt/wt (Sox1-Cre)	18	2018-11-15 09:59:00	21.8	122	101	101	f	p	f	108
30470242	Serf2_APPswe_PSEN1dE9_Sox-Cre	C57BL/6J	f	mutant	nonADmut	flox/flox (Serf2); wt/wt (APP_PS1); Cre/wt (Sox1-Cre)	23	2018-11-17 09:57:00	20.7	106	92	163	f	f	p	120
30470252	Serf2_APPswe_PSEN1dE9_Sox-Cre	C57BL/6J	f	mutant	nonADmut	flox/flox (Serf2); wt/wt (APP_PS1); Cre/wt (Sox1-Cre)	27	2018-11-17 09:58:00	21.3	37	130	157	f	p	p	108
30470253	Serf2_APPswe_PSEN1dE9_Sox-Cre	C57BL/6J	f	control	nonADcon	flox/flox (Serf2); wt/wt (APP_PS1); wt/wt (Sox1-Cre)	28	2018-11-17 09:58:00	21.7	52	33	95	f	f	p	60
30470259	Serf2_APPswe_PSEN1dE9_Sox-Cre	C57BL/6J	m	mutant	nonADmut	flox/flox (Serf2); wt/wt (APP_PS1); Cre/wt (Sox1-Cre)	31	2018-11-18 10:51:00	26	29	206	200	f	p	f	145
30470261	Serf2_APPswe_PSEN1dE9_Sox-Cre	C57BL/6J	m	control	nonADcon	flox/flox (Serf2); wt/wt (APP_PS1); wt/wt (Sox1-Cre)	33	2018-11-18 10:51:00	28.7	223	239	260	f	f	f	241
30470264	Serf2_APPswe_PSEN1dE9_Sox-Cre	C57BL/6J	f	mutant	nonADmut	flox/flox (Serf2); wt/wt (APP_PS1); Cre/wt (Sox1-Cre)	36	2018-11-18 10:51:00	17.9	51	140	47	f	f	f	79
30470278	Serf2_APPswe_PSEN1dE9_Sox-Cre	C57BL/6J	m	control	nonADcon	flox/flox (Serf2); wt/wt (APP_PS1); wt/wt (Sox1-Cre)	46	2018-11-18 10:54:00	27.5	139	169	182	p	f	p	163
30470281	Serf2_APPswe_PSEN1dE9_Sox-Cre	C57BL/6J	f	control	nonADcon	flox/flox (Serf2); wt/wt (APP_PS1); wt/wt (Sox1-Cre)	49	2018-11-18 10:54:00	23.2	36	87	98	f	f	f	74
30470282	Serf2_APPswe_PSEN1dE9_Sox-Cre	C57BL/6J	f	control	nonADcon	flox/flox (Serf2); wt/wt (APP_PS1); wt/wt (Sox1-Cre)	50	2018-11-18 10:54:00	22.3	137	180	219	f	f	f	179
30470283	Serf2_APPswe_PSEN1dE9_Sox-Cre	C57BL/6J	m	mutant	nonADmut	flox/flox (Serf2); wt/wt (APP_PS1); Cre/wt (Sox1-Cre)	51	2018-11-18 10:55:00	23.7	155	161	145	f	p	p	154
30470288	Serf2_APPswe_PSEN1dE9_Sox-Cre	C57BL/6J	f	mutant	nonADmut	flox/flox (Serf2); wt/wt (APP_PS1); Cre/wt (Sox1-Cre)	56	2018-11-18 10:55:00	21.9	124	168	215	p	p	p	169
30470289	Serf2_APPswe_PSEN1dE9_Sox-Cre	C57BL/6J	m	control	nonADcon	flox/flox (Serf2); wt/wt (APP_PS1); wt/wt (Sox1-Cre)	57	2018-11-18 10:55:00	30.3	84	30	92	p	f	p	69
30470292	Serf2_APPswe_PSEN1dE9_Sox-Cre	C57BL/6J	m	control	nonADcon	flox/flox (Serf2); wt/wt (APP_PS1); wt/wt (Sox1-Cre)	60	2018-11-18 10:55:00	28.1	16	129	20	f	p	f	55
30470298	Serf2_APPswe_PSEN1dE9_Sox-Cre	C57BL/6J	f	control	nonADcon	flox/flox (Serf2); wt/wt (APP_PS1); wt/wt (Sox1-Cre)	66	2018-11-18 10:56:00	21.6	40	22	113	p	f	f	58
30470307	Serf2_APPswe_PSEN1dE9_Sox-Cre	C57BL/6J	m	mutant	nonADmut	flox/flox (Serf2); wt/wt (APP_PS1); Cre/wt (Sox1-Cre)	72	2018-11-19 10:51:00	21.4	17	41	117	p	f	f	58
30470309	Serf2_APPswe_PSEN1dE9_Sox-Cre	C57BL/6J	f	control	nonADcon	flox/flox (Serf2); wt/wt (APP_PS1); wt/wt (Sox1-Cre)	74	2018-11-19 10:51:00	21.3	10	19	105	f	f	f	45
30470357	Serf2_APPswe_PSEN1dE9_Sox-Cre	C57BL/6J	m	mutant	nonADmut	flox/flox (Serf2); wt/wt (APP_PS1); Cre/wt (Sox1-Cre)	05	2018-11-19 10:50:00	26.6	53	129	103	f	f	f	95
30470359	Serf2_APPswe_PSEN1dE9_Sox-Cre	C57BL/6J	f	mutant	nonADmut	flox/flox (Serf2); wt/wt (APP_PS1); Cre/wt (Sox1-Cre)	07	2018-11-19 10:50:00	21.4	10	38	25	f	f	f	24
30470383	Serf2_APPswe_PSEN1dE9_Sox-Cre	C57BL/6J	m	mutant	nonADmut	flox/flox (Serf2); wt/wt (APP_PS1); Cre/wt (Sox1-Cre)	09	2018-11-19 10:52:00	25.5	16	55	105	f	f	f	59
30470385	Serf2_APPswe_PSEN1dE9_Sox-Cre	C57BL/6J	m	mutant	nonADmut	flox/flox (Serf2); wt/wt (APP_PS1); Cre/wt (Sox1-Cre)	11	2018-11-19 10:52:00	27.7	104	112	17	f	f	f	78
30470391	Serf2_APPswe_PSEN1dE9_Sox-Cre	C57BL/6J	m	mutant	nonADmut	flox/flox (Serf2); wt/wt (APP_PS1); Cre/wt (Sox1-Cre)	17	2018-11-19 10:52:00	26.9	24	31	31	f	f	f	29
30470393	Serf2_APPswe_PSEN1dE9_Sox-Cre	C57BL/6J	m	mutant	nonADmut	flox/flox (Serf2); wt/wt (APP_PS1); Cre/wt (Sox1-Cre)	19	2018-11-19 10:52:00	23.2	80	32	30	f	f	f	47
30470394	Serf2_APPswe_PSEN1dE9_Sox-Cre	C57BL/6J	f	control	nonADcon	flox/flox (Serf2); wt/wt (APP_PS1); wt/wt (Sox1-Cre)	20	2018-11-19 10:52:00	22	122	164	140	f	p	f	142
30470930	Serf2_APPswe_PSEN1dE9_Sox-Cre	C57BL/6J	m	mutant	nonADmut	flox/flox (Serf2); wt/wt (APP_PS1); Cre/wt (Sox1-Cre)	23	2018-11-22 09:10:00	22	0	12	173	f	f	p	62
30470933	Serf2_APPswe_PSEN1dE9_Sox-Cre	C57BL/6J	m	control	nonADcon	flox/flox (Serf2); wt/wt (APP_PS1); wt/wt (Sox1-Cre)	26	2018-11-22 09:10:00	25.9	171	31	133	p	f	p	112
30470939	Serf2_APPswe_PSEN1dE9_Sox-Cre	C57BL/6J	m	control	nonADcon	flox/flox (Serf2); wt/wt (APP_PS1); wt/wt (Sox1-Cre)	32	2018-11-23 09:05:00	27.6	48	160	158	f	p	p	122
30470943	Serf2_APPswe_PSEN1dE9_Sox-Cre	C57BL/6J	f	mutant	nonADmut	flox/flox (Serf2); wt/wt (APP_PS1); Cre/wt (Sox1-Cre)	36	2018-11-23 09:05:00	20.2	27	53	113	f	f	p	64
30470945	Serf2_APPswe_PSEN1dE9_Sox-Cre	C57BL/6J	m	control	nonADcon	flox/flox (Serf2); wt/wt (APP_PS1); wt/wt (Sox1-Cre)	38	2018-11-23 09:07:00	26	96	132	177	f	p	p	135
30470946	Serf2_APPswe_PSEN1dE9_Sox-Cre	C57BL/6J	m	control	nonADcon	flox/flox (Serf2); wt/wt (APP_PS1); wt/wt (Sox1-Cre)	39	2018-11-23 09:07:00	26.8	183	123	142	p	f	f	149
30470963	Serf2_APPswe_PSEN1dE9_Sox-Cre	C57BL/6J	m	mutant	nonADmut	flox/flox (Serf2); wt/wt (APP_PS1); Cre/wt (Sox1-Cre)	48	2018-11-23 09:11:00	22	90	150	97	p	f	p	112
30470972	Serf2_APPswe_PSEN1dE9_Sox-Cre	C57BL/6J	f	control	nonADcon	flox/flox (Serf2); wt/wt (APP_PS1); wt/wt (Sox1-Cre)	57	2018-11-23 09:11:00	21.1	48	124	101	f	f	f	91
30470973	Serf2_APPswe_PSEN1dE9_Sox-Cre	C57BL/6J	m	control	nonADcon	flox/flox (Serf2); wt/wt (APP_PS1); wt/wt (Sox1-Cre)	58	2018-11-24 09:04:00	26.8	141	178	150	p	p	p	156
30470977	Serf2_APPswe_PSEN1dE9_Sox-Cre	C57BL/6J	f	control	nonADcon	flox/flox (Serf2); wt/wt (APP_PS1); wt/wt (Sox1-Cre)	62	2018-11-24 09:04:00	19.8	163	212	224	p	p	p	200
30470980	Serf2_APPswe_PSEN1dE9_Sox-Cre	C57BL/6J	f	mutant	nonADmut	flox/flox (Serf2); wt/wt (APP_PS1); Cre/wt (Sox1-Cre)	65	2018-11-24 09:09:00	18	21	32	29	f	f	f	27
30470996	Serf2_APPswe_PSEN1dE9_Sox-Cre	C57BL/6J	m	control	nonADcon	flox/flox (Serf2); wt/wt (APP_PS1); wt/wt (Sox1-Cre)	70	2018-11-24 09:09:00	24.9	42	111	127	f	p	f	93
30470997	Serf2_APPswe_PSEN1dE9_Sox-Cre	C57BL/6J	m	mutant	nonADmut	flox/flox (Serf2); wt/wt (APP_PS1); Cre/wt (Sox1-Cre)	71	2018-11-24 09:09:00	20.9	17	42	34	f	f	f	31

## Sheet: SHIRPA
mouse_id	mouse_line	strain	sex	genotype	display_name	type	ear_tag	date_of_birth	bw_eu_shirpa	eu_bite_evidence	eu_body_pos	eu_cont_right_refl	eu_defecation	eu_gait	eu_limb_grasp	eu_loco_activity	eu_pinna_reflex	eu_startle_response	eu_tail_elevation	eu_touch_escape	eu_transf_arousal	eu_tremor	eu_trunk_curl	eu_urinate	eu_vocalisation	Head_bobbing	Unexpected_behaviors
									g	-	-	-	-	-	-	-	-	-	-	-	-	-	-	-	-
									Bodyweight Shirpa	Evidence of Biting	Body Position	Contact Righting Reflex	Defecation	Gait	Limb Grasping	Locomotor activity	Pinna Reflex	Startle Response	Tail Elevation	Touch Escape	Transfer Arousal	Tremor	Trunk Curl	Urination	Vocalisation	Head bobbing	Unexpected behaviors
									Body weight	Evidence of biting 0=no aggression 1=aggressive	Body position 0=inactive 1=active 2=excessively active	Contact righting reflex 0=present 1=absent	Defecation 0=present 1=absent	Gait 0=fluid 1=abnormal	Limb grasping 0=absent 1=present	Locomotor Activity	Pinna reflex 0=present 1=absent	Clickbox 0=no reaction 1=Preyer reflex 2=jumping	Tail elevation 0=dragging 1=horizontal 2=elevated	Touch escape 0=no response 1=response to touch 2=flees prior to touch	Transfer arousal 0=prolongued freeze 1=brief freeze 2=immediate movement	Tremor 0=absent 1=present	Trunk curl 0=absent 1=present	Urination 0=present 1=absent	Vocalisation 0=no 1=yes	Head bobbing 0=absent 1=present	Unexpected behaviour 0=None 1=Circling 2=Jumping 3=Retropulsion 4=Other
30469441	Serf2_APPswe_PSEN1dE9_Sox-Cre	C57BL/6J	m	control	nonADcon	flox/flox (Serf2); wt/wt (APP_PS1); wt/wt (Sox1-Cre)	09	2018-11-11 10:10:00	29.9	0	1	0	1	0	0	20	0	1	1	1	1	0	0	0	0	0	0
30469443	Serf2_APPswe_PSEN1dE9_Sox-Cre	C57BL/6J	m	control	nonADcon	flox/flox (Serf2); wt/wt (APP_PS1); wt/wt (Sox1-Cre)	11	2018-11-11 10:10:00	26.9	0	1	0	1	0	0	17	0	1	1	1	2	0	0	0	0	0	0
30469447	Serf2_APPswe_PSEN1dE9_Sox-Cre	C57BL/6J	f	control	nonADcon	flox/flox (Serf2); wt/wt (APP_PS1); wt/wt (Sox1-Cre)	15	2018-11-11 10:10:00	21.4	0	1	0	1	0	0	24	0	1	1	1	1	0	0	0	0	0	0
30469456	Serf2_APPswe_PSEN1dE9_Sox-Cre	C57BL/6J	f	control	ADcon	flox/flox (Serf2); ad/wt (APP_PS1); wt/wt (Sox1-Cre)	17	2018-11-11 10:11:00	21.4	0	1	0	0	0	0	32	0	1	1	1	2	0	0	0	0	0	0
30469475	Serf2_APPswe_PSEN1dE9_Sox-Cre	C57BL/6J	f	control	ADcon	flox/flox (Serf2); ad/wt (APP_PS1); wt/wt (Sox1-Cre)	27	2018-11-11 10:13:00	19.5	0	1	0	0	0	0	36	0	1	1	1	1	0	0	0	0	0	2
30469476	Serf2_APPswe_PSEN1dE9_Sox-Cre	C57BL/6J	f	control	ADcon	flox/flox (Serf2); ad/wt (APP_PS1); wt/wt (Sox1-Cre)	28	2018-11-11 10:13:00	21.2	0	1	0	0	0	0	28	0	1	1	1	1	0	0	0	0	0	0
30469477	Serf2_APPswe_PSEN1dE9_Sox-Cre	C57BL/6J	f	mutant	nonADmut	flox/flox (Serf2); wt/wt (APP_PS1); Cre/wt (Sox1-Cre)	29	2018-11-11 10:13:00	20	1	1	0	0	0	0	17	0	1	2	1	1	0	0	0	1	0	0
30469490	Serf2_APPswe_PSEN1dE9_Sox-Cre	C57BL/6J	m	mutant	nonADmut	flox/flox (Serf2); wt/wt (APP_PS1); Cre/wt (Sox1-Cre)	31	2018-11-12 10:06:00	22.8	0	1	0	0	0	0	20	0	1	2	1	1	0	0	0	0	0	0
30469491	Serf2_APPswe_PSEN1dE9_Sox-Cre	C57BL/6J	m	mutant	ADmut	flox/flox (Serf2); ad/wt (APP_PS1); Cre/wt (Sox1-Cre)	32	2018-11-12 10:06:00	24.3	0	1	1	1	0	0	13	0	2	2	1	1	0	0	0	0	0	0
30469495	Serf2_APPswe_PSEN1dE9_Sox-Cre	C57BL/6J	m	mutant	nonADmut	flox/flox (Serf2); wt/wt (APP_PS1); Cre/wt (Sox1-Cre)	36	2018-11-12 10:06:00	23.2	0	1	0	0	0	0	22	0	1	2	1	1	0	0	0	0	0	0
30469506	Serf2_APPswe_PSEN1dE9_Sox-Cre	C57BL/6J	m	mutant	ADmut	flox/flox (Serf2); ad/wt (APP_PS1); Cre/wt (Sox1-Cre)	40	2018-11-12 10:07:00	26.3	0	1	0	1	0	0	23	0	2	1	1	1	0	0	0	0	0	0
30469507	Serf2_APPswe_PSEN1dE9_Sox-Cre	C57BL/6J	f	mutant	ADmut	flox/flox (Serf2); ad/wt (APP_PS1); Cre/wt (Sox1-Cre)	41	2018-11-12 10:07:00	20.5	0	1	0	0	0	0	21	0	1	1	1	2	1	0	0	0	0	0
30469508	Serf2_APPswe_PSEN1dE9_Sox-Cre	C57BL/6J	f	control	ADcon	flox/flox (Serf2); ad/wt (APP_PS1); wt/wt (Sox1-Cre)	42	2018-11-12 10:07:00	21.7	0	1	1	0	0	0	16	0	1	1	1	1	0	0	0	0	0	0
30469517	Serf2_APPswe_PSEN1dE9_Sox-Cre	C57BL/6J	m	control	ADcon	flox/flox (Serf2); ad/wt (APP_PS1); wt/wt (Sox1-Cre)	44	2018-11-12 10:07:00	28.5	0	1	1	0	0	0	7	0	1	1	1	1	1	0	0	0	0	0
30469519	Serf2_APPswe_PSEN1dE9_Sox-Cre	C57BL/6J	f	control	ADcon	flox/flox (Serf2); ad/wt (APP_PS1); wt/wt (Sox1-Cre)	46	2018-11-12 10:07:00	20.6	0	1	1	0	0	0	16	0	1	1	1	1	0	0	1	0	0	0
30469520	Serf2_APPswe_PSEN1dE9_Sox-Cre	C57BL/6J	f	mutant	nonADmut	flox/flox (Serf2); wt/wt (APP_PS1); Cre/wt (Sox1-Cre)	47	2018-11-12 10:07:00	19.5	0	1	0	0	0	0	22	0	2	1	1	1	0	0	0	0	0	0
30469522	Serf2_APPswe_PSEN1dE9_Sox-Cre	C57BL/6J	f	control	nonADcon	flox/flox (Serf2); wt/wt (APP_PS1); wt/wt (Sox1-Cre)	49	2018-11-12 10:07:00	20.6	0	1	0	1	0	0	25	0	1	1	1	1	0	0	0	1	0	0
30469533	Serf2_APPswe_PSEN1dE9_Sox-Cre	C57BL/6J	m	control	ADcon	flox/flox (Serf2); ad/wt (APP_PS1); wt/wt (Sox1-Cre)	51	2018-11-12 10:09:00	25.6	0	1	0	1	0	0	18	0	2	1	1	1	0	0	0	0	0	0
30469534	Serf2_APPswe_PSEN1dE9_Sox-Cre	C57BL/6J	m	control	nonADcon	flox/flox (Serf2); wt/wt (APP_PS1); wt/wt (Sox1-Cre)	52	2018-11-12 10:09:00	27.6	0	1	0	0	0	0	15	0	1	2	1	1	0	0	0	0	0	0
30469535	Serf2_APPswe_PSEN1dE9_Sox-Cre	C57BL/6J	m	mutant	nonADmut	flox/flox (Serf2); wt/wt (APP_PS1); Cre/wt (Sox1-Cre)	53	2018-11-12 10:09:00	21	0	1	0	0	0	0	21	0	1	2	1	1	0	0	0	0	0	0
30469538	Serf2_APPswe_PSEN1dE9_Sox-Cre	C57BL/6J	f	mutant	nonADmut	flox/flox (Serf2); wt/wt (APP_PS1); Cre/wt (Sox1-Cre)	56	2018-11-12 10:09:00	21.9	0	1	0	0	0	0	20	0	1	1	1	1	0	0	0	0	0	0
30469539	Serf2_APPswe_PSEN1dE9_Sox-Cre	C57BL/6J	m	mutant	ADmut	flox/flox (Serf2); ad/wt (APP_PS1); Cre/wt (Sox1-Cre)	57	2018-11-12 10:10:00	24.1	0	1	0	0	0	0	25	0	2	1	1	1	0	0	1	0	0	0
30469543	Serf2_APPswe_PSEN1dE9_Sox-Cre	C57BL/6J	f	mutant	ADmut	flox/flox (Serf2); ad/wt (APP_PS1); Cre/wt (Sox1-Cre)	61	2018-11-12 10:10:00	16.8	0	1	0	0	0	0	23	0	2	1	1	1	0	0	0	0	0	0
30469545	Serf2_APPswe_PSEN1dE9_Sox-Cre	C57BL/6J	f	mutant	ADmut	flox/flox (Serf2); ad/wt (APP_PS1); Cre/wt (Sox1-Cre)	63	2018-11-12 10:10:00	18.3	0	1	0	1	0	0	18	0	2	1	1	1	0	0	0	0	0	0
30469546	Serf2_APPswe_PSEN1dE9_Sox-Cre	C57BL/6J	f	control	nonADcon	flox/flox (Serf2); wt/wt (APP_PS1); wt/wt (Sox1-Cre)	64	2018-11-12 10:10:00	21.5	0	1	0	0	0	0	26	0	1	1	1	2	0	0	0	0	0	0
30469547	Serf2_APPswe_PSEN1dE9_Sox-Cre	C57BL/6J	m	mutant	ADmut	flox/flox (Serf2); ad/wt (APP_PS1); Cre/wt (Sox1-Cre)	65	2018-11-12 10:12:00	25	0	1	1	0	0	0	11	0	1	1	1	1	0	0	0	0	0	0
30469549	Serf2_APPswe_PSEN1dE9_Sox-Cre	C57BL/6J	m	control	ADcon	flox/flox (Serf2); ad/wt (APP_PS1); wt/wt (Sox1-Cre)	67	2018-11-12 10:12:00	26.9	0	1	0	1	0	0	23	0	1	1	1	1	0	0	1	0	0	0
30469551	Serf2_APPswe_PSEN1dE9_Sox-Cre	C57BL/6J	f	mutant	nonADmut	flox/flox (Serf2); wt/wt (APP_PS1); Cre/wt (Sox1-Cre)	69	2018-11-12 10:12:00	20	0	1	0	0	0	0	16	0	2	2	1	1	0	0	0	0	0	0
30469554	Serf2_APPswe_PSEN1dE9_Sox-Cre	C57BL/6J	f	control	nonADcon	flox/flox (Serf2); wt/wt (APP_PS1); wt/wt (Sox1-Cre)	72	2018-11-12 10:12:00	21.2	0	1	0	1	0	0	22	0	1	1	1	1	0	0	0	0	0	0
30469624	Serf2_APPswe_PSEN1dE9_Sox-Cre	C57BL/6J	f	control	ADcon	flox/flox (Serf2); ad/wt (APP_PS1); wt/wt (Sox1-Cre)	75	2018-11-12 10:12:00	21.2	0	1	0	0	0	0	24	0	1	1	1	1	0	0	0	0	0	0
30469625	Serf2_APPswe_PSEN1dE9_Sox-Cre	C57BL/6J	f	control	nonADcon	flox/flox (Serf2); wt/wt (APP_PS1); wt/wt (Sox1-Cre)	76	2018-11-12 10:12:00	20.9	0	1	0	0	0	0	19	0	1	1	1	1	0	0	0	0	0	0
30469626	Serf2_APPswe_PSEN1dE9_Sox-Cre	C57BL/6J	f	mutant	ADmut	flox/flox (Serf2); ad/wt (APP_PS1); Cre/wt (Sox1-Cre)	77	2018-11-12 10:12:00	24	1	1	0	0	0	0	15	0	2	1	1	1	0	0	0	0	0	0
30469640	Serf2_APPswe_PSEN1dE9_Sox-Cre	C57BL/6J	f	mutant	nonADmut	flox/flox (Serf2); wt/wt (APP_PS1); Cre/wt (Sox1-Cre)	83	2018-11-12 10:13:00	19.5	0	1	0	0	0	0	33	0	1	2	1	1	0	0	0	0	0	0
30469642	Serf2_APPswe_PSEN1dE9_Sox-Cre	C57BL/6J	f	mutant	nonADmut	flox/flox (Serf2); wt/wt (APP_PS1); Cre/wt (Sox1-Cre)	85	2018-11-12 10:13:00	20.7	0	1	0	0	0	0	23	0	1	1	1	1	0	0	0	0	0	0
30469644	Serf2_APPswe_PSEN1dE9_Sox-Cre	C57BL/6J	m	control	nonADcon	flox/flox (Serf2); wt/wt (APP_PS1); wt/wt (Sox1-Cre)	87	2018-11-12 10:14:00	26.6	0	1	0	1	1	0	30	0	1	1	1	1	0	0	0	0	0	0
30469645	Serf2_APPswe_PSEN1dE9_Sox-Cre	C57BL/6J	m	control	nonADcon	flox/flox (Serf2); wt/wt (APP_PS1); wt/wt (Sox1-Cre)	88	2018-11-12 10:14:00	24	0	1	0	1	0	0	27	0	1	1	1	1	0	0	0	0	0	0
30469646	Serf2_APPswe_PSEN1dE9_Sox-Cre	C57BL/6J	m	mutant	nonADmut	flox/flox (Serf2); wt/wt (APP_PS1); Cre/wt (Sox1-Cre)	89	2018-11-12 10:14:00	21.9	0	1	0	0	0	0	19	0	1	1	1	1	0	0	0	0	0	0
30469649	Serf2_APPswe_PSEN1dE9_Sox-Cre	C57BL/6J	f	mutant	ADmut	flox/flox (Serf2); ad/wt (APP_PS1); Cre/wt (Sox1-Cre)	92	2018-11-12 10:14:00	15.1	0	2	0	0	0	0	41	0	1	1	1	1	0	0	0	0	0	0
30469661	Serf2_APPswe_PSEN1dE9_Sox-Cre	C57BL/6J	f	mutant	nonADmut	flox/flox (Serf2); wt/wt (APP_PS1); Cre/wt (Sox1-Cre)	05	2018-11-14 09:58:00	17.5	0	1	0	0	0	0	20	0	1	1	1	1	0	0	0	0	0	0
30469662	Serf2_APPswe_PSEN1dE9_Sox-Cre	C57BL/6J	f	control	nonADcon	flox/flox (Serf2); wt/wt (APP_PS1); wt/wt (Sox1-Cre)	06	2018-11-15 09:59:00	21.2	1	1	1	0	0	0	28	0	1	1	1	2	0	0	0	1	0	0
30469663	Serf2_APPswe_PSEN1dE9_Sox-Cre	C57BL/6J	f	mutant	nonADmut	flox/flox (Serf2); wt/wt (APP_PS1); Cre/wt (Sox1-Cre)	07	2018-11-15 09:59:00	18.9	0	1	0	0	0	0	24	0	1	1	1	1	0	0	0	0	0	0
30469665	Serf2_APPswe_PSEN1dE9_Sox-Cre	C57BL/6J	f	mutant	ADmut	flox/flox (Serf2); ad/wt (APP_PS1); Cre/wt (Sox1-Cre)	09	2018-11-15 09:59:00	19.1	0	1	0	0	0	0	30	0	1	1	1	1	0	0	0	1	0	0
30469666	Serf2_APPswe_PSEN1dE9_Sox-Cre	C57BL/6J	f	control	ADcon	flox/flox (Serf2); ad/wt (APP_PS1); wt/wt (Sox1-Cre)	10	2018-11-15 09:59:00	18.7	0	1	0	0	0	0	29	0	1	1	1	1	0	0	0	0	0	0
30469674	Serf2_APPswe_PSEN1dE9_Sox-Cre	C57BL/6J	f	control	nonADcon	flox/flox (Serf2); wt/wt (APP_PS1); wt/wt (Sox1-Cre)	18	2018-11-15 09:59:00	22	0	1	0	0	0	0	26	0	1	1	1	1	0	0	0	0	0	0
30470241	Serf2_APPswe_PSEN1dE9_Sox-Cre	C57BL/6J	f	control	ADcon	flox/flox (Serf2); ad/wt (APP_PS1); wt/wt (Sox1-Cre)	22	2018-11-17 09:57:00	20.6	0	1	1	0	0	0	35	0	1	1	1	1	0	0	0	0	0	0
30470242	Serf2_APPswe_PSEN1dE9_Sox-Cre	C57BL/6J	f	mutant	nonADmut	flox/flox (Serf2); wt/wt (APP_PS1); Cre/wt (Sox1-Cre)	23	2018-11-17 09:57:00	18.9	0	1	1	0	0	0	22	0	1	1	1	1	0	0	0	0	0	0
30470252	Serf2_APPswe_PSEN1dE9_Sox-Cre	C57BL/6J	f	mutant	nonADmut	flox/flox (Serf2); wt/wt (APP_PS1); Cre/wt (Sox1-Cre)	27	2018-11-17 09:58:00	21.2	0	1	0	0	0	0	27	0	1	2	1	1	0	0	0	0	0	0
30470253	Serf2_APPswe_PSEN1dE9_Sox-Cre	C57BL/6J	f	control	nonADcon	flox/flox (Serf2); wt/wt (APP_PS1); wt/wt (Sox1-Cre)	28	2018-11-17 09:58:00	21	0	1	0	0	0	0	17	0	1	2	1	1	0	0	0	0	0	0
30470259	Serf2_APPswe_PSEN1dE9_Sox-Cre	C57BL/6J	m	mutant	nonADmut	flox/flox (Serf2); wt/wt (APP_PS1); Cre/wt (Sox1-Cre)	31	2018-11-18 10:51:00	25.1	0	1	0	0	0	0	18	0	1	2	1	1	0	0	0	0	0	0
30470260	Serf2_APPswe_PSEN1dE9_Sox-Cre	C57BL/6J	m	mutant	ADmut	flox/flox (Serf2); ad/wt (APP_PS1); Cre/wt (Sox1-Cre)	32	2018-11-18 10:51:00	24	0	1	0	1	0	0	11	0	1	1	1	1	0	0	0	0	0	0
30470261	Serf2_APPswe_PSEN1dE9_Sox-Cre	C57BL/6J	m	control	nonADcon	flox/flox (Serf2); wt/wt (APP_PS1); wt/wt (Sox1-Cre)	33	2018-11-18 10:51:00	26.7	0	1	0	0	0	0	16	0	1	1	1	1	0	0	0	0	0	0
30470262	Serf2_APPswe_PSEN1dE9_Sox-Cre	C57BL/6J	m	mutant	ADmut	flox/flox (Serf2); ad/wt (APP_PS1); Cre/wt (Sox1-Cre)	34	2018-11-18 10:51:00	22.3	0	1	0	0	0	0	22	0	2	1	1	1	0	0	0	0	0	0
30470264	Serf2_APPswe_PSEN1dE9_Sox-Cre	C57BL/6J	f	mutant	nonADmut	flox/flox (Serf2); wt/wt (APP_PS1); Cre/wt (Sox1-Cre)	36	2018-11-18 10:51:00	17.1	0	1	0	0	0	0	17	0	1	2	1	1	0	0	0	0	0	2
30470266	Serf2_APPswe_PSEN1dE9_Sox-Cre	C57BL/6J	f	control	ADcon	flox/flox (Serf2); ad/wt (APP_PS1); wt/wt (Sox1-Cre)	38	2018-11-18 10:53:00	19.6	0	1	1	1	0	0	28	0	0	1	1	1	0	0	0	0	0	0
30470268	Serf2_APPswe_PSEN1dE9_Sox-Cre	C57BL/6J	f	control	ADcon	flox/flox (Serf2); ad/wt (APP_PS1); wt/wt (Sox1-Cre)	40	2018-11-18 10:53:00	19	0	1	0	0	0	0	34	0	1	1	1	2	0	0	0	1	0	0
30470269	Serf2_APPswe_PSEN1dE9_Sox-Cre	C57BL/6J	f	control	ADcon	flox/flox (Serf2); ad/wt (APP_PS1); wt/wt (Sox1-Cre)	41	2018-11-18 10:53:00	18.2	0	1	1	0	0	0	22	0	1	1	1	1	0	0	0	0	0	0
30470277	Serf2_APPswe_PSEN1dE9_Sox-Cre	C57BL/6J	f	mutant	ADmut	flox/flox (Serf2); ad/wt (APP_PS1); Cre/wt (Sox1-Cre)	45	2018-11-18 10:53:00	14.6	0	0	0	0	0	0	2	0	1	2	1	1	0	0	0	0	0	0
30470278	Serf2_APPswe_PSEN1dE9_Sox-Cre	C57BL/6J	m	control	nonADcon	flox/flox (Serf2); wt/wt (APP_PS1); wt/wt (Sox1-Cre)	46	2018-11-18 10:54:00	26.3	0	1	0	0	0	0	19	0	1	2	1	1	0	0	0	0	0	0
30470280	Serf2_APPswe_PSEN1dE9_Sox-Cre	C57BL/6J	m	mutant	ADmut	flox/flox (Serf2); ad/wt (APP_PS1); Cre/wt (Sox1-Cre)	48	2018-11-18 10:54:00	22.4	0	1	0	0	0	0	26	0	1	2	1	1	0	0	0	0	0	0
30470281	Serf2_APPswe_PSEN1dE9_Sox-Cre	C57BL/6J	f	control	nonADcon	flox/flox (Serf2); wt/wt (APP_PS1); wt/wt (Sox1-Cre)	49	2018-11-18 10:54:00	21.3	0	1	0	0	0	0	24	0	1	1	1	1	0	0	0	0	0	0
30470282	Serf2_APPswe_PSEN1dE9_Sox-Cre	C57BL/6J	f	control	nonADcon	flox/flox (Serf2); wt/wt (APP_PS1); wt/wt (Sox1-Cre)	50	2018-11-18 10:54:00	21.5	0	1	0	1	0	0	24	0	1	1	1	1	0	0	0	0	0	0
30470283	Serf2_APPswe_PSEN1dE9_Sox-Cre	C57BL/6J	m	mutant	nonADmut	flox/flox (Serf2); wt/wt (APP_PS1); Cre/wt (Sox1-Cre)	51	2018-11-18 10:55:00	22.8	1	1	0	0	0	0	5	0	1	2	1	1	0	0	0	1	0	0
30470288	Serf2_APPswe_PSEN1dE9_Sox-Cre	C57BL/6J	f	mutant	nonADmut	flox/flox (Serf2); wt/wt (APP_PS1); Cre/wt (Sox1-Cre)	56	2018-11-18 10:55:00	20.8	0	1	0	0	0	0	26	0	1	1	1	1	0	0	0	0	0	0
30470289	Serf2_APPswe_PSEN1dE9_Sox-Cre	C57BL/6J	m	control	nonADcon	flox/flox (Serf2); wt/wt (APP_PS1); wt/wt (Sox1-Cre)	57	2018-11-18 10:55:00	29.7	0	1	0	0	0	0	2	0	1	1	1	1	0	0	0	0	0	0
30470292	Serf2_APPswe_PSEN1dE9_Sox-Cre	C57BL/6J	m	control	nonADcon	flox/flox (Serf2); wt/wt (APP_PS1); wt/wt (Sox1-Cre)	60	2018-11-18 10:55:00	27	0	1	0	1	0	0	26	0	1	1	1	1	0	0	0	0	0	0
30470293	Serf2_APPswe_PSEN1dE9_Sox-Cre	C57BL/6J	f	mutant	ADmut	flox/flox (Serf2); ad/wt (APP_PS1); Cre/wt (Sox1-Cre)	61	2018-11-18 10:55:00	19.4	0	1	0	0	0	0	15	0	1	1	1	1	0	0	0	0	0	0
30470297	Serf2_APPswe_PSEN1dE9_Sox-Cre	C57BL/6J	f	mutant	ADmut	flox/flox (Serf2); ad/wt (APP_PS1); Cre/wt (Sox1-Cre)	65	2018-11-18 10:56:00	17.3	0	1	0	0	0	0	16	0	1	1	1	1	0	0	0	0	0	0
30470298	Serf2_APPswe_PSEN1dE9_Sox-Cre	C57BL/6J	f	control	nonADcon	flox/flox (Serf2); wt/wt (APP_PS1); wt/wt (Sox1-Cre)	66	2018-11-18 10:56:00	21.8	0	1	0	0	0	0	22	0	1	1	1	1	0	0	0	0	0	0
30470305	Serf2_APPswe_PSEN1dE9_Sox-Cre	C57BL/6J	m	control	ADcon	flox/flox (Serf2); ad/wt (APP_PS1); wt/wt (Sox1-Cre)	70	2018-11-19 10:51:00	25.1	0	1	0	0	0	0	20	0	1	1	1	2	1	0	0	0	0	0
30470306	Serf2_APPswe_PSEN1dE9_Sox-Cre	C57BL/6J	m	control	ADcon	flox/flox (Serf2); ad/wt (APP_PS1); wt/wt (Sox1-Cre)	71	2018-11-19 10:51:00	25.7	0	1	0	1	1	0	22	0	2	1	1	1	0	0	0	0	0	0
30470307	Serf2_APPswe_PSEN1dE9_Sox-Cre	C57BL/6J	m	mutant	nonADmut	flox/flox (Serf2); wt/wt (APP_PS1); Cre/wt (Sox1-Cre)	72	2018-11-19 10:51:00	20.5	0	1	0	0	0	0	10	0	1	1	1	1	0	0	0	1	0	2
30470308	Serf2_APPswe_PSEN1dE9_Sox-Cre	C57BL/6J	m	mutant	ADmut	flox/flox (Serf2); ad/wt (APP_PS1); Cre/wt (Sox1-Cre)	73	2018-11-19 10:51:00	22.6	0	1	0	0	0	0	16	0	1	1	1	1	1	0	0	1	0	0
30470309	Serf2_APPswe_PSEN1dE9_Sox-Cre	C57BL/6J	f	control	nonADcon	flox/flox (Serf2); wt/wt (APP_PS1); wt/wt (Sox1-Cre)	74	2018-11-19 10:51:00	21.6	0	1	0	0	0	0	22	0	1	1	1	1	0	0	0	0	0	0
30470357	Serf2_APPswe_PSEN1dE9_Sox-Cre	C57BL/6J	m	mutant	nonADmut	flox/flox (Serf2); wt/wt (APP_PS1); Cre/wt (Sox1-Cre)	05	2018-11-19 10:50:00	26.3	0	1	0	0	1	0	11	0	1	2	1	1	0	0	0	0	0	0
30470358	Serf2_APPswe_PSEN1dE9_Sox-Cre	C57BL/6J	f	mutant	ADmut	flox/flox (Serf2); ad/wt (APP_PS1); Cre/wt (Sox1-Cre)	06	2018-11-19 10:50:00	20.3	0	1	1	0	0	0	34	0	1	1	1	1	0	0	0	0	0	0
30470359	Serf2_APPswe_PSEN1dE9_Sox-Cre	C57BL/6J	f	mutant	nonADmut	flox/flox (Serf2); wt/wt (APP_PS1); Cre/wt (Sox1-Cre)	07	2018-11-19 10:50:00	21.2	0	1	0	0	0	0	13	0	1	1	1	1	0	0	0	0	0	0
30470383	Serf2_APPswe_PSEN1dE9_Sox-Cre	C57BL/6J	m	mutant	nonADmut	flox/flox (Serf2); wt/wt (APP_PS1); Cre/wt (Sox1-Cre)	09	2018-11-19 10:52:00	24.5	0	1	0	0	1	0	14	0	1	2	1	1	0	0	0	0	0	0
30470384	Serf2_APPswe_PSEN1dE9_Sox-Cre	C57BL/6J	m	control	ADcon	flox/flox (Serf2); ad/wt (APP_PS1); wt/wt (Sox1-Cre)	10	2018-11-19 10:52:00	26.7	0	1	0	0	1	0	18	0	1	1	1	1	0	0	0	0	0	0
30470385	Serf2_APPswe_PSEN1dE9_Sox-Cre	C57BL/6J	m	mutant	nonADmut	flox/flox (Serf2); wt/wt (APP_PS1); Cre/wt (Sox1-Cre)	11	2018-11-19 10:52:00	26.2	0	1	0	0	1	0	24	0	1	1	1	1	0	0	1	0	0	0
30470386	Serf2_APPswe_PSEN1dE9_Sox-Cre	C57BL/6J	m	control	ADcon	flox/flox (Serf2); ad/wt (APP_PS1); wt/wt (Sox1-Cre)	12	2018-11-19 10:52:00	22.6	0	1	0	0	0	0	37	0	1	1	1	1	0	0	0	0	0	0
30470391	Serf2_APPswe_PSEN1dE9_Sox-Cre	C57BL/6J	m	mutant	nonADmut	flox/flox (Serf2); wt/wt (APP_PS1); Cre/wt (Sox1-Cre)	17	2018-11-19 10:52:00	27	1	1	0	0	1	0	15	0	1	2	1	1	0	0	1	1	0	0
30470393	Serf2_APPswe_PSEN1dE9_Sox-Cre	C57BL/6J	m	mutant	nonADmut	flox/flox (Serf2); wt/wt (APP_PS1); Cre/wt (Sox1-Cre)	19	2018-11-19 10:52:00	22.9	1	1	0	1	0	0	22	0	1	1	1	1	0	0	1	1	0	0
30470394	Serf2_APPswe_PSEN1dE9_Sox-Cre	C57BL/6J	f	control	nonADcon	flox/flox (Serf2); wt/wt (APP_PS1); wt/wt (Sox1-Cre)	20	2018-11-19 10:52:00	21.1	0	1	0	0	0	0	21	0	1	1	1	1	0	0	0	0	0	0
30470395	Serf2_APPswe_PSEN1dE9_Sox-Cre	C57BL/6J	f	mutant	ADmut	flox/flox (Serf2); ad/wt (APP_PS1); Cre/wt (Sox1-Cre)	21	2018-11-19 10:52:00	19.4	0	1	1	0	0	0	40	0	1	1	1	2	0	0	0	1	0	0
30470929	Serf2_APPswe_PSEN1dE9_Sox-Cre	C57BL/6J	m	control	ADcon	flox/flox (Serf2); ad/wt (APP_PS1); wt/wt (Sox1-Cre)	22	2018-11-22 09:10:00	26.1	1	1	0	0	0	0	26	0	1	1	1	1	0	0	0	0	0	4
30470930	Serf2_APPswe_PSEN1dE9_Sox-Cre	C57BL/6J	m	mutant	nonADmut	flox/flox (Serf2); wt/wt (APP_PS1); Cre/wt (Sox1-Cre)	23	2018-11-22 09:10:00	19.9	0	1	0	0	0	0	20	0	2	1	1	1	0	0	0	0	0	0
30470932	Serf2_APPswe_PSEN1dE9_Sox-Cre	C57BL/6J	m	control	ADcon	flox/flox (Serf2); ad/wt (APP_PS1); wt/wt (Sox1-Cre)	25	2018-11-22 09:10:00	22.7	0	1	1	0	0	0	26	0	1	1	1	1	0	0	0	1	0	0
30470933	Serf2_APPswe_PSEN1dE9_Sox-Cre	C57BL/6J	m	control	nonADcon	flox/flox (Serf2); wt/wt (APP_PS1); wt/wt (Sox1-Cre)	26	2018-11-22 09:10:00	26.2	0	1	0	0	0	0	18	0	1	1	1	1	0	0	0	0	0	0
30470934	Serf2_APPswe_PSEN1dE9_Sox-Cre	C57BL/6J	m	mutant	ADmut	flox/flox (Serf2); ad/wt (APP_PS1); Cre/wt (Sox1-Cre)	27	2018-11-22 09:10:00	21.9	0	1	0	0	0	0	29	0	1	2	1	1	1	0	1	0	0	0
30470939	Serf2_APPswe_PSEN1dE9_Sox-Cre	C57BL/6J	m	control	nonADcon	flox/flox (Serf2); wt/wt (APP_PS1); wt/wt (Sox1-Cre)	32	2018-11-23 09:05:00	26.2	0	1	0	0	0	0	11	0	1	1	1	1	0	0	0	0	0	0
30470940	Serf2_APPswe_PSEN1dE9_Sox-Cre	C57BL/6J	m	control	ADcon	flox/flox (Serf2); ad/wt (APP_PS1); wt/wt (Sox1-Cre)	33	2018-11-23 09:05:00	24.9	0	1	1	0	1	0	27	0	2	2	1	1	0	0	0	1	0	0
30470941	Serf2_APPswe_PSEN1dE9_Sox-Cre	C57BL/6J	m	mutant	ADmut	flox/flox (Serf2); ad/wt (APP_PS1); Cre/wt (Sox1-Cre)	34	2018-11-23 09:05:00	23.8	0	1	0	0	0	0	22	0	2	1	1	1	1	0	0	0	0	0
30470943	Serf2_APPswe_PSEN1dE9_Sox-Cre	C57BL/6J	f	mutant	nonADmut	flox/flox (Serf2); wt/wt (APP_PS1); Cre/wt (Sox1-Cre)	36	2018-11-23 09:05:00	18.8	0	1	0	0	0	0	23	0	1	2	1	1	0	0	0	0	0	0
30470944	Serf2_APPswe_PSEN1dE9_Sox-Cre	C57BL/6J	m	control	ADcon	flox/flox (Serf2); ad/wt (APP_PS1); wt/wt (Sox1-Cre)	37	2018-11-23 09:07:00	24	0	1	0	0	0	0	15	0	1	2	1	1	0	0	0	0	0	0
30470945	Serf2_APPswe_PSEN1dE9_Sox-Cre	C57BL/6J	m	control	nonADcon	flox/flox (Serf2); wt/wt (APP_PS1); wt/wt (Sox1-Cre)	38	2018-11-23 09:07:00	25.6	0	1	0	1	0	0	10	0	1	1	1	1	0	0	0	0	0	0
30470946	Serf2_APPswe_PSEN1dE9_Sox-Cre	C57BL/6J	m	control	nonADcon	flox/flox (Serf2); wt/wt (APP_PS1); wt/wt (Sox1-Cre)	39	2018-11-23 09:07:00	26.5	0	1	0	0	0	0	26	0	1	1	1	1	0	0	0	0	0	0
30470947	Serf2_APPswe_PSEN1dE9_Sox-Cre	C57BL/6J	f	control	ADcon	flox/flox (Serf2); ad/wt (APP_PS1); wt/wt (Sox1-Cre)	40	2018-11-23 09:07:00	21.4	0	1	1	0	0	0	27	0	1	1	1	1	0	0	0	0	0	0
30470952	Serf2_APPswe_PSEN1dE9_Sox-Cre	C57BL/6J	m	control	ADcon	flox/flox (Serf2); ad/wt (APP_PS1); wt/wt (Sox1-Cre)	42	2018-11-23 09:10:00	21.6	0	1	0	0	0	0	22	0	1	1	1	1	0	0	0	0	0	0
30470963	Serf2_APPswe_PSEN1dE9_Sox-Cre	C57BL/6J	m	mutant	nonADmut	flox/flox (Serf2); wt/wt (APP_PS1); Cre/wt (Sox1-Cre)	48	2018-11-23 09:11:00	21.1	0	1	0	0	0	0	18	0	1	2	1	1	0	0	0	1	0	0
30470972	Serf2_APPswe_PSEN1dE9_Sox-Cre	C57BL/6J	f	control	nonADcon	flox/flox (Serf2); wt/wt (APP_PS1); wt/wt (Sox1-Cre)	57	2018-11-23 09:11:00	20.2	0	1	0	0	0	0	23	0	1	2	1	1	0	0	0	0	0	0
30470973	Serf2_APPswe_PSEN1dE9_Sox-Cre	C57BL/6J	m	control	nonADcon	flox/flox (Serf2); wt/wt (APP_PS1); wt/wt (Sox1-Cre)	58	2018-11-24 09:04:00	26.4	0	1	0	0	0	0	16	0	1	1	1	2	0	0	0	0	0	0
30470974	Serf2_APPswe_PSEN1dE9_Sox-Cre	C57BL/6J	m	control	ADcon	flox/flox (Serf2); ad/wt (APP_PS1); wt/wt (Sox1-Cre)	59	2018-11-24 09:04:00	25.3	0	1	0	0	0	0	24	0	1	1	1	1	0	0	0	0	0	0
30470975	Serf2_APPswe_PSEN1dE9_Sox-Cre	C57BL/6J	f	control	ADcon	flox/flox (Serf2); ad/wt (APP_PS1); wt/wt (Sox1-Cre)	60	2018-11-24 09:04:00	22	0	1	1	0	0	0	27	0	1	1	1	1	0	0	1	0	0	0
30470977	Serf2_APPswe_PSEN1dE9_Sox-Cre	C57BL/6J	f	control	nonADcon	flox/flox (Serf2); wt/wt (APP_PS1); wt/wt (Sox1-Cre)	62	2018-11-24 09:04:00	21.3	0	1	0	0	0	0	20	0	1	1	1	1	0	0	0	0	0	0
30470978	Serf2_APPswe_PSEN1dE9_Sox-Cre	C57BL/6J	m	control	ADcon	flox/flox (Serf2); ad/wt (APP_PS1); wt/wt (Sox1-Cre)	63	2018-11-24 09:09:00	23.8	0	1	0	1	0	0	27	0	1	1	1	2	0	0	0	0	0	0
30470980	Serf2_APPswe_PSEN1dE9_Sox-Cre	C57BL/6J	f	mutant	nonADmut	flox/flox (Serf2); wt/wt (APP_PS1); Cre/wt (Sox1-Cre)	65	2018-11-24 09:09:00	17.5	0	1	0	0	0	0	22	0	1	1	1	2	0	0	0	0	0	0
30470981	Serf2_APPswe_PSEN1dE9_Sox-Cre	C57BL/6J	f	control	ADcon	flox/flox (Serf2); ad/wt (APP_PS1); wt/wt (Sox1-Cre)	66	2018-11-24 09:09:00	19.9	0	1	1	0	0	0	23	0	1	1	1	1	0	0	0	0	0	0
30470982	Serf2_APPswe_PSEN1dE9_Sox-Cre	C57BL/6J	f	control	ADcon	flox/flox (Serf2); ad/wt (APP_PS1); wt/wt (Sox1-Cre)	67	2018-11-24 09:09:00	19.5	0	1	1	0	0	0	27	0	1	1	1	1	0	0	0	0	0	0
30470996	Serf2_APPswe_PSEN1dE9_Sox-Cre	C57BL/6J	m	control	nonADcon	flox/flox (Serf2); wt/wt (APP_PS1); wt/wt (Sox1-Cre)	70	2018-11-24 09:09:00	23.4	0	1	0	0	0	0	15	0	1	2	1	2	0	0	0	0	0	0
30470997	Serf2_APPswe_PSEN1dE9_Sox-Cre	C57BL/6J	m	mutant	nonADmut	flox/flox (Serf2); wt/wt (APP_PS1); Cre/wt (Sox1-Cre)	71	2018-11-24 09:09:00	19.9	1	1	0	0	0	0	4	0	1	1	1	1	0	0	0	1	0	2
30470999	Serf2_APPswe_PSEN1dE9_Sox-Cre	C57BL/6J	m	control	ADcon	flox/flox (Serf2); ad/wt (APP_PS1); wt/wt (Sox1-Cre)	73	2018-11-24 09:09:00	24.3	0	1	0	1	0	0	31	0	2	1	1	1	1	0	0	0	0	0
30471001	Serf2_APPswe_PSEN1dE9_Sox-Cre	C57BL/6J	f	mutant	ADmut	flox/flox (Serf2); ad/wt (APP_PS1); Cre/wt (Sox1-Cre)	75	2018-11-24 09:09:00	20.7	0	1	0	0	0	0	22	0	1	1	1	1	0	0	0	0	0	0
30471002	Serf2_APPswe_PSEN1dE9_Sox-Cre	C57BL/6J	f	mutant	ADmut	flox/flox (Serf2); ad/wt (APP_PS1); Cre/wt (Sox1-Cre)	76	2018-11-24 09:09:00	18.5	0	1	0	0	0	0	28	0	2	1	2	1	0	0	0	0	0	0

## Sheet: SocialDiscrimination
mouse_id	mouse_line	strain	sex	genotype	display_name	type	ear_tag	date_of_birth	bw	bw_fob	bw_uob	cagemates	exp_name	MountIndex	mouse_id_fob	mouse_id_uob	OlfIndex	RecIndex	Time_FS_mount_SP	Time_FS_mount_TP	Time_FS_olf_SP	Time_FS_olf_TP	Time_FS_SP	Time_FS_TP	Time_NS_mount_TP	Time_NS_olf_TP	Time_NS_TP
									g	g	g	-	-	-	-	-	-		sec	sec	sec	sec	sec	sec	sec	sec	sec
									Body_weight	Body_weight_fob	Body_weight_uob	cagemates	Experimenter name	MountIndex	mouse_id_fob	mouse_id_uob	OlfIndex	RecIndex	Time_FS_mount_SP	Time_FS_mount_TP	Time_FS_olf_SP	Time_FS_olf_TP	Investigation time familiar subject sample phase	Investigation time familiar subject test phase	Time_NS_mount_TP	Time_NS_olf_TP	Investigation time novel subject test phase
									Body weight of the test mouse	Body weight of the familiar OVX	Body weight of the unfamiliar OVX	Cagemates of the current mouse	MausDB login name of the experimenter performing the Social discrimination procedure	mounting index	mouse id of the familiar OVX	mouse id of the unfamiliar OVX	olfaction investigation index	Ratio of Time Novel Stimulus Test Phase to whole investigation time in test phase	familiar subject: mountig in sample phase	familiar subject: mountig in test phase	familiar subject: olfaction investigation in sample phase	familiar subject: olfaction investigation in test phase	Investigation time familiar subject sample phase	Investigation time familiar subject test phase	unfamiliar subject: mountig in test phase	unfamiliar subject: olfaction investigation in test phase	Investigation time novel subject test phase
30469441	Serf2_APPswe_PSEN1dE9_Sox-Cre	C57BL/6J	m	control	nonADcon	flox/flox (Serf2); wt/wt (APP_PS1); wt/wt (Sox1-Cre)	09	2018-11-11 10:10:00	35.4	28.3	32.3	1	einicke	0	30449971	30449955	0.48	0.48	0	0	37.4	22.2	37.4	22.2	0	20.7	20.7
30469443	Serf2_APPswe_PSEN1dE9_Sox-Cre	C57BL/6J	m	control	nonADcon	flox/flox (Serf2); wt/wt (APP_PS1); wt/wt (Sox1-Cre)	11	2018-11-11 10:10:00	28	32.7	31	1	einicke	0	30449965	30449953	0.48	0.48	0	0	28.8	8.3	28.8	8.3	0	7.8	7.8
30469447	Serf2_APPswe_PSEN1dE9_Sox-Cre	C57BL/6J	f	control	nonADcon	flox/flox (Serf2); wt/wt (APP_PS1); wt/wt (Sox1-Cre)	15	2018-11-11 10:10:00	23	38	34.1	0	einicke	0	30449962	30449950	0.72	0.72	0	0	11.9	7.4	11.9	7.4	0	18.9	18.9
30469477	Serf2_APPswe_PSEN1dE9_Sox-Cre	C57BL/6J	f	mutant	nonADmut	flox/flox (Serf2); wt/wt (APP_PS1); Cre/wt (Sox1-Cre)	29	2018-11-11 10:13:00	20	28.3	32.3	0	einicke	0	30449971	30449955	0.56	0.56	0	0	0.9	2.6	0.9	2.6	0	3.2	3.2
30469490	Serf2_APPswe_PSEN1dE9_Sox-Cre	C57BL/6J	m	mutant	nonADmut	flox/flox (Serf2); wt/wt (APP_PS1); Cre/wt (Sox1-Cre)	31	2018-11-12 10:06:00	24.9	32.7	31	0	einicke	0	30449965	30449953	0.52	0.52	0	0	4.6	12.4	4.6	12.4	0	13.5	13.5
30469495	Serf2_APPswe_PSEN1dE9_Sox-Cre	C57BL/6J	m	mutant	nonADmut	flox/flox (Serf2); wt/wt (APP_PS1); Cre/wt (Sox1-Cre)	36	2018-11-12 10:06:00	26	30.3	32.8	3	einicke	0.67	30449958	30449946	0.64	0.65	0	1.6	3.9	9.7	3.9	11.4	3.4	17.4	20.8
30469520	Serf2_APPswe_PSEN1dE9_Sox-Cre	C57BL/6J	f	mutant	nonADmut	flox/flox (Serf2); wt/wt (APP_PS1); Cre/wt (Sox1-Cre)	47	2018-11-12 10:07:00	20.8	32.7	31	1	einicke	0	30449965	30449953	0.91	0.91	0	0	3.7	1.8	3.7	1.8	0	17.6	17.6
30469522	Serf2_APPswe_PSEN1dE9_Sox-Cre	C57BL/6J	f	control	nonADcon	flox/flox (Serf2); wt/wt (APP_PS1); wt/wt (Sox1-Cre)	49	2018-11-12 10:07:00	21.5	24.7	37	1	einicke	0	30449970	30449954	0.68	0.68	0	0	16.1	7.5	16.1	7.5	0	15.7	15.7
30469534	Serf2_APPswe_PSEN1dE9_Sox-Cre	C57BL/6J	m	control	nonADcon	flox/flox (Serf2); wt/wt (APP_PS1); wt/wt (Sox1-Cre)	52	2018-11-12 10:09:00	29.4	35	29.5	1	einicke	0	30449964	30449952	0.57	0.57	0	0	31	11.6	31	11.6	0	15.1	15.1
30469535	Serf2_APPswe_PSEN1dE9_Sox-Cre	C57BL/6J	m	mutant	nonADmut	flox/flox (Serf2); wt/wt (APP_PS1); Cre/wt (Sox1-Cre)	53	2018-11-12 10:09:00	23.1	38	34.1	1	einicke	1	30449962	30449950	0.45	0.47	0.3	0	45.1	25.4	45.4	25.4	2.5	20.4	22.9
30469538	Serf2_APPswe_PSEN1dE9_Sox-Cre	C57BL/6J	f	mutant	nonADmut	flox/flox (Serf2); wt/wt (APP_PS1); Cre/wt (Sox1-Cre)	56	2018-11-12 10:09:00	22.7	30.8	30.1	2	einicke	0	30449959	30449947	0.55	0.55	0.2	0	15.2	7.2	15.4	7.2	0	8.8	8.8
30469546	Serf2_APPswe_PSEN1dE9_Sox-Cre	C57BL/6J	f	control	nonADcon	flox/flox (Serf2); wt/wt (APP_PS1); wt/wt (Sox1-Cre)	64	2018-11-12 10:10:00	22	30.3	32.8	2	einicke	0	30449958	30449946	0.65	0.65	0	0	9.9	1.2	9.9	1.2	0	2.1	2.1
30469551	Serf2_APPswe_PSEN1dE9_Sox-Cre	C57BL/6J	f	mutant	nonADmut	flox/flox (Serf2); wt/wt (APP_PS1); Cre/wt (Sox1-Cre)	69	2018-11-12 10:12:00	22.5	25.2	27.7	1	einicke	0	30449963	30449951	0.43	0.43	0	0	6.1	3.9	6.1	3.9	0	2.9	2.9
30469554	Serf2_APPswe_PSEN1dE9_Sox-Cre	C57BL/6J	f	control	nonADcon	flox/flox (Serf2); wt/wt (APP_PS1); wt/wt (Sox1-Cre)	72	2018-11-12 10:12:00	23.1	38	34.1	1	einicke	0	30449962	30449950	0.56	0.56	0	0	13.5	7.5	13.5	7.5	0	9.4	9.4
30469625	Serf2_APPswe_PSEN1dE9_Sox-Cre	C57BL/6J	f	control	nonADcon	flox/flox (Serf2); wt/wt (APP_PS1); wt/wt (Sox1-Cre)	76	2018-11-12 10:12:00	25.5	35	29.5	1	einicke	0	30449964	30449952	0.58	0.58	0	0	10.2	5.4	10.2	5.4	0	7.5	7.5
30469640	Serf2_APPswe_PSEN1dE9_Sox-Cre	C57BL/6J	f	mutant	nonADmut	flox/flox (Serf2); wt/wt (APP_PS1); Cre/wt (Sox1-Cre)	83	2018-11-12 10:13:00	21	32.7	31	1	einicke	0	30449965	30449953	0.6	0.6	0	0	2.6	5.8	2.6	5.8	0	8.6	8.6
30469642	Serf2_APPswe_PSEN1dE9_Sox-Cre	C57BL/6J	f	mutant	nonADmut	flox/flox (Serf2); wt/wt (APP_PS1); Cre/wt (Sox1-Cre)	85	2018-11-12 10:13:00	21	36.8	31.3	2	einicke	0	30449961	30449949	0.44	0.44	0	0	5.5	2.7	5.5	2.7	0	2.1	2.1
30469644	Serf2_APPswe_PSEN1dE9_Sox-Cre	C57BL/6J	m	control	nonADcon	flox/flox (Serf2); wt/wt (APP_PS1); wt/wt (Sox1-Cre)	87	2018-11-12 10:14:00	28.8	30.8	30.1	3	einicke	0	30449959	30449947	0.87	0.87	0	0	21.5	1.9	21.5	1.9	0	12.3	12.3
30469645	Serf2_APPswe_PSEN1dE9_Sox-Cre	C57BL/6J	m	control	nonADcon	flox/flox (Serf2); wt/wt (APP_PS1); wt/wt (Sox1-Cre)	88	2018-11-12 10:14:00	25.2	36.8	31.3	3	einicke	0	30449961	30449949	0.78	0.78	0	0	21.2	1.9	21.2	1.9	0	7.1	7.1
30469646	Serf2_APPswe_PSEN1dE9_Sox-Cre	C57BL/6J	m	mutant	nonADmut	flox/flox (Serf2); wt/wt (APP_PS1); Cre/wt (Sox1-Cre)	89	2018-11-12 10:14:00	23.3	26.8	31.8	3	einicke	1	30449960	30449948	0.76	0.76	0	0	31.1	11.1	31.1	11.1	0.3	35.5	35.7
30469661	Serf2_APPswe_PSEN1dE9_Sox-Cre	C57BL/6J	f	mutant	nonADmut	flox/flox (Serf2); wt/wt (APP_PS1); Cre/wt (Sox1-Cre)	05	2018-11-14 09:58:00	20.7	36.8	31.3	1	einicke	0	30449961	30449949	0.57	0.57	0	0	3.4	5	3.4	5	0	6.4	6.4
30469662	Serf2_APPswe_PSEN1dE9_Sox-Cre	C57BL/6J	f	control	nonADcon	flox/flox (Serf2); wt/wt (APP_PS1); wt/wt (Sox1-Cre)	06	2018-11-15 09:59:00	26.1	26.8	31.8	1	einicke	0	30449960	30449948	0.93	0.93	0	0	6.8	1.1	6.8	1.1	0	13.9	13.9
30469663	Serf2_APPswe_PSEN1dE9_Sox-Cre	C57BL/6J	f	mutant	nonADmut	flox/flox (Serf2); wt/wt (APP_PS1); Cre/wt (Sox1-Cre)	07	2018-11-15 09:59:00	20.4	25.2	27.7	1	einicke	0	30449963	30449951	0.78	0.78	0	0	4.8	0.6	4.8	0.6	0	2.2	2.2
30469674	Serf2_APPswe_PSEN1dE9_Sox-Cre	C57BL/6J	f	control	nonADcon	flox/flox (Serf2); wt/wt (APP_PS1); wt/wt (Sox1-Cre)	18	2018-11-15 09:59:00	25.2	30.3	32.8	1	einicke	0	30449958	30449946	0.58	0.58	0	0	19	8.6	19	8.6	0	11.8	11.8
30470242	Serf2_APPswe_PSEN1dE9_Sox-Cre	C57BL/6J	f	mutant	nonADmut	flox/flox (Serf2); wt/wt (APP_PS1); Cre/wt (Sox1-Cre)	23	2018-11-17 09:57:00	21.9	28.3	32.3	0	einicke	0	30449971	30449955	0.81	0.81	0	0	11.2	2.4	11.2	2.4	0	9.9	9.9
30470252	Serf2_APPswe_PSEN1dE9_Sox-Cre	C57BL/6J	f	mutant	nonADmut	flox/flox (Serf2); wt/wt (APP_PS1); Cre/wt (Sox1-Cre)	27	2018-11-17 09:58:00	22.3	36.8	31.3	2	einicke	_PNM-SL_	30449961	30449949	_PNM-SL_	_PNM-SL_	0	_PNM-SL_	2.4	_PNM-SL_	2.4	_PNM-SL_	_PNM-SL_	_PNM-SL_	_PNM-SL_
30470253	Serf2_APPswe_PSEN1dE9_Sox-Cre	C57BL/6J	f	control	nonADcon	flox/flox (Serf2); wt/wt (APP_PS1); wt/wt (Sox1-Cre)	28	2018-11-17 09:58:00	23.6	30.3	32.8	2	einicke	0	30449958	30449946	0.59	0.59	0	0	7.6	3.9	7.6	3.9	0	5.6	5.6
30470259	Serf2_APPswe_PSEN1dE9_Sox-Cre	C57BL/6J	m	mutant	nonADmut	flox/flox (Serf2); wt/wt (APP_PS1); Cre/wt (Sox1-Cre)	31	2018-11-18 10:51:00	26.1	26.8	31.8	1	einicke	0.53	30449960	30449948	0.55	0.54	0	6.7	18.4	12.7	18.4	19.4	7.5	15.3	22.8
30470261	Serf2_APPswe_PSEN1dE9_Sox-Cre	C57BL/6J	m	control	nonADcon	flox/flox (Serf2); wt/wt (APP_PS1); wt/wt (Sox1-Cre)	33	2018-11-18 10:51:00	29.7	30.8	30.1	1	einicke	0.14	30449959	30449947	0.45	0.36	0	8.2	17.3	12.2	17.3	20.3	1.3	10.1	11.4
30470264	Serf2_APPswe_PSEN1dE9_Sox-Cre	C57BL/6J	f	mutant	nonADmut	flox/flox (Serf2); wt/wt (APP_PS1); Cre/wt (Sox1-Cre)	36	2018-11-18 10:51:00	18.2	28.3	32.3	1	einicke	0	30449971	30449955	0.69	0.69	0	0	11.2	3.1	11.2	3.1	0	6.9	6.9
30470278	Serf2_APPswe_PSEN1dE9_Sox-Cre	C57BL/6J	m	control	nonADcon	flox/flox (Serf2); wt/wt (APP_PS1); wt/wt (Sox1-Cre)	46	2018-11-18 10:54:00	30.6	28.3	32.3	1	einicke	0	30449971	30449955	0.62	0.57	0	3.8	32.2	16.5	32.2	20.3	0	26.8	26.8
30470281	Serf2_APPswe_PSEN1dE9_Sox-Cre	C57BL/6J	f	control	nonADcon	flox/flox (Serf2); wt/wt (APP_PS1); wt/wt (Sox1-Cre)	49	2018-11-18 10:54:00	25.3	38	34.1	2	einicke	0	30449962	30449950	0.84	0.84	0	0	30.8	4.8	30.8	4.8	0	25.5	25.5
30470282	Serf2_APPswe_PSEN1dE9_Sox-Cre	C57BL/6J	f	control	nonADcon	flox/flox (Serf2); wt/wt (APP_PS1); wt/wt (Sox1-Cre)	50	2018-11-18 10:54:00	24.8	35	29.5	2	einicke	0	30449964	30449952	0.77	0.77	0	0	21.6	4.7	21.6	4.7	0	15.4	15.4
30470283	Serf2_APPswe_PSEN1dE9_Sox-Cre	C57BL/6J	m	mutant	nonADmut	flox/flox (Serf2); wt/wt (APP_PS1); Cre/wt (Sox1-Cre)	51	2018-11-18 10:55:00	25.8	38	34.1	1	einicke	0.86	30449962	30449950	0.53	0.66	2.1	3.1	30.8	16.5	32.9	19.6	18.8	18.6	37.4
30470288	Serf2_APPswe_PSEN1dE9_Sox-Cre	C57BL/6J	f	mutant	nonADmut	flox/flox (Serf2); wt/wt (APP_PS1); Cre/wt (Sox1-Cre)	56	2018-11-18 10:55:00	22.4	32.7	31	2	einicke	0	30449965	30449953	0.63	0.63	0	0	10.1	4.4	10.1	4.4	0	7.7	7.7
30470289	Serf2_APPswe_PSEN1dE9_Sox-Cre	C57BL/6J	m	control	nonADcon	flox/flox (Serf2); wt/wt (APP_PS1); wt/wt (Sox1-Cre)	57	2018-11-18 10:55:00	31.5	36.8	31.3	1	einicke	0	30449961	30449949	0.43	0.43	0	0	15.5	9.7	15.5	9.7	0	7.4	7.4
30470292	Serf2_APPswe_PSEN1dE9_Sox-Cre	C57BL/6J	m	control	nonADcon	flox/flox (Serf2); wt/wt (APP_PS1); wt/wt (Sox1-Cre)	60	2018-11-18 10:55:00	28	25.2	27.7	1	einicke	0.27	30449963	30449951	0.4	0.38	0	2.3	12.6	12.2	12.6	14.5	0.8	8.1	8.9
30470298	Serf2_APPswe_PSEN1dE9_Sox-Cre	C57BL/6J	f	control	nonADcon	flox/flox (Serf2); wt/wt (APP_PS1); wt/wt (Sox1-Cre)	66	2018-11-18 10:56:00	22.5	26.8	31.8	0	einicke	0	30449960	30449948	0.35	0.35	0	0	10.5	9.3	10.5	9.3	0	5	5
30470307	Serf2_APPswe_PSEN1dE9_Sox-Cre	C57BL/6J	m	mutant	nonADmut	flox/flox (Serf2); wt/wt (APP_PS1); Cre/wt (Sox1-Cre)	72	2018-11-19 10:51:00	22.7	26.8	31.8	0	einicke	1	30449960	30449948	0.67	0.68	0	0	9.4	10.2	9.4	10.2	0.9	20.8	21.7
30470309	Serf2_APPswe_PSEN1dE9_Sox-Cre	C57BL/6J	f	control	nonADcon	flox/flox (Serf2); wt/wt (APP_PS1); wt/wt (Sox1-Cre)	74	2018-11-19 10:51:00	22.9	24.7	37	2	einicke	0	30449970	30449954	0.76	0.76	0	0	12	5.2	12	5.2	0	16.7	16.7
30470357	Serf2_APPswe_PSEN1dE9_Sox-Cre	C57BL/6J	m	mutant	nonADmut	flox/flox (Serf2); wt/wt (APP_PS1); Cre/wt (Sox1-Cre)	05	2018-11-19 10:50:00	28.3	38	34.1	2	einicke	0	30449962	30449950	0.53	0.53	0	0	33.1	16.7	33.1	16.7	0	19.2	19.2
30470359	Serf2_APPswe_PSEN1dE9_Sox-Cre	C57BL/6J	f	mutant	nonADmut	flox/flox (Serf2); wt/wt (APP_PS1); Cre/wt (Sox1-Cre)	07	2018-11-19 10:50:00	22.5	25.2	27.7	1	einicke	0	30449963	30449951	0.23	0.23	0	0	17.8	12.9	17.8	12.9	0	3.8	3.8
30470383	Serf2_APPswe_PSEN1dE9_Sox-Cre	C57BL/6J	m	mutant	nonADmut	flox/flox (Serf2); wt/wt (APP_PS1); Cre/wt (Sox1-Cre)	09	2018-11-19 10:52:00	27.8	35	29.5	1	einicke	0.87	30449964	30449952	0.73	0.76	0	1.8	17.7	12.2	17.7	14.1	12.7	32.4	45.1
30470385	Serf2_APPswe_PSEN1dE9_Sox-Cre	C57BL/6J	m	mutant	nonADmut	flox/flox (Serf2); wt/wt (APP_PS1); Cre/wt (Sox1-Cre)	11	2018-11-19 10:52:00	28.1	24.7	37	1	einicke	0	30449970	30449954	0.61	0.61	0	0	19.9	10.5	19.9	10.5	0	16.2	16.2
30470391	Serf2_APPswe_PSEN1dE9_Sox-Cre	C57BL/6J	m	mutant	nonADmut	flox/flox (Serf2); wt/wt (APP_PS1); Cre/wt (Sox1-Cre)	17	2018-11-19 10:52:00	29.9	35	29.5	2	einicke	0	30449964	30449952	0.67	0.67	0	0	25.6	9.7	25.6	9.7	0	19.4	19.4
30470393	Serf2_APPswe_PSEN1dE9_Sox-Cre	C57BL/6J	m	mutant	nonADmut	flox/flox (Serf2); wt/wt (APP_PS1); Cre/wt (Sox1-Cre)	19	2018-11-19 10:52:00	25.9	24.7	37	2	einicke	0	30449970	30449954	0.54	0.54	0	0	11.8	11.2	11.8	11.2	0	12.9	12.9
30470394	Serf2_APPswe_PSEN1dE9_Sox-Cre	C57BL/6J	f	control	nonADcon	flox/flox (Serf2); wt/wt (APP_PS1); wt/wt (Sox1-Cre)	20	2018-11-19 10:52:00	23.7	35	29.5	1	einicke	0	30449964	30449952	0.48	0.48	0	0	3.1	6.5	3.1	6.5	0	5.9	5.9
30470930	Serf2_APPswe_PSEN1dE9_Sox-Cre	C57BL/6J	m	mutant	nonADmut	flox/flox (Serf2); wt/wt (APP_PS1); Cre/wt (Sox1-Cre)	23	2018-11-22 09:10:00	23.1	30.3	32.8	0	einicke	1	30449958	30449946	0.89	0.89	0	0	13.7	3.4	13.7	3.4	0.5	27.4	27.8
30470933	Serf2_APPswe_PSEN1dE9_Sox-Cre	C57BL/6J	m	control	nonADcon	flox/flox (Serf2); wt/wt (APP_PS1); wt/wt (Sox1-Cre)	26	2018-11-22 09:10:00	29.4	36.8	31.3	1	einicke	0	30449961	30449949	0.47	0.47	0	0	15.6	20.4	15.6	20.4	0	18.4	18.4
30470939	Serf2_APPswe_PSEN1dE9_Sox-Cre	C57BL/6J	m	control	nonADcon	flox/flox (Serf2); wt/wt (APP_PS1); wt/wt (Sox1-Cre)	32	2018-11-23 09:05:00	28.6	25.2	27.7	0	einicke	0	30449963	30449951	0.52	0.52	0	0.2	23.7	10.6	23.7	10.9	0	11.6	11.6
30470943	Serf2_APPswe_PSEN1dE9_Sox-Cre	C57BL/6J	f	mutant	nonADmut	flox/flox (Serf2); wt/wt (APP_PS1); Cre/wt (Sox1-Cre)	36	2018-11-23 09:05:00	22.1	30.8	30.1	0	einicke	0	30449959	30449947	0.46	0.46	0	0	1.2	1.9	1.2	1.9	0	1.6	1.6
30470945	Serf2_APPswe_PSEN1dE9_Sox-Cre	C57BL/6J	m	control	nonADcon	flox/flox (Serf2); wt/wt (APP_PS1); wt/wt (Sox1-Cre)	38	2018-11-23 09:07:00	28.2	25.2	27.7	0	einicke	0	30449963	30449951	0.83	0.83	0	0	24.8	1.6	24.8	1.6	0	8	8
30470946	Serf2_APPswe_PSEN1dE9_Sox-Cre	C57BL/6J	m	control	nonADcon	flox/flox (Serf2); wt/wt (APP_PS1); wt/wt (Sox1-Cre)	39	2018-11-23 09:07:00	32.2	32.7	31	1	einicke	0.23	30449965	30449953	0.64	0.62	0	1.6	24.5	19.4	24.5	21	0.5	34.3	34.8
30470963	Serf2_APPswe_PSEN1dE9_Sox-Cre	C57BL/6J	m	mutant	nonADmut	flox/flox (Serf2); wt/wt (APP_PS1); Cre/wt (Sox1-Cre)	48	2018-11-23 09:11:00	24.5	28.3	32.3	1	einicke	0	30449971	30449955	0.77	0.77	0	0	15.9	9.8	15.9	9.8	0	32	32
30470972	Serf2_APPswe_PSEN1dE9_Sox-Cre	C57BL/6J	f	control	nonADcon	flox/flox (Serf2); wt/wt (APP_PS1); wt/wt (Sox1-Cre)	57	2018-11-23 09:11:00	22.8	26.8	31.8	1	einicke	0	30449960	30449948	0.81	0.81	0	0	14.7	1.4	14.7	1.4	0	5.9	5.9
30470973	Serf2_APPswe_PSEN1dE9_Sox-Cre	C57BL/6J	m	control	nonADcon	flox/flox (Serf2); wt/wt (APP_PS1); wt/wt (Sox1-Cre)	58	2018-11-24 09:04:00	30.4	24.7	37	1	einicke	0	30449970	30449954	0.7	0.7	0	0	23.2	12.3	23.2	12.3	0	28.6	28.6
30470977	Serf2_APPswe_PSEN1dE9_Sox-Cre	C57BL/6J	f	control	nonADcon	flox/flox (Serf2); wt/wt (APP_PS1); wt/wt (Sox1-Cre)	62	2018-11-24 09:04:00	23.9	24.7	37	1	einicke	0	30449970	30449954	0.55	0.55	0	0	10.6	8.9	10.6	8.9	0	10.9	10.9
30470980	Serf2_APPswe_PSEN1dE9_Sox-Cre	C57BL/6J	f	mutant	nonADmut	flox/flox (Serf2); wt/wt (APP_PS1); Cre/wt (Sox1-Cre)	65	2018-11-24 09:09:00	17.6	30.8	30.1	1	einicke	0	30449959	30449947	0.35	0.35	0	0	7.9	16.4	7.9	16.4	0	8.8	8.8
30470996	Serf2_APPswe_PSEN1dE9_Sox-Cre	C57BL/6J	m	control	nonADcon	flox/flox (Serf2); wt/wt (APP_PS1); wt/wt (Sox1-Cre)	70	2018-11-24 09:09:00	28.1	30.8	30.1	1	einicke	0	30449959	30449947	0.5	0.5	0	0	49	21.7	49	21.7	0	21.8	21.8
30470997	Serf2_APPswe_PSEN1dE9_Sox-Cre	C57BL/6J	m	mutant	nonADmut	flox/flox (Serf2); wt/wt (APP_PS1); Cre/wt (Sox1-Cre)	71	2018-11-24 09:09:00	23.6	30.3	32.8	1	einicke	0	30449958	30449946	0.78	0.78	0	0	11.2	5.7	11.2	5.7	0	19.9	19.9
															_PNM-SL_	means there are no results as the values are lost

[truncated: 2 more sheets: VirtualDrum, Y-Maze]
