# Supplementary material for: Deletion of SERF2 in mice delays embryonic development and alters amyloid deposit structure in the brain
Source: Life Sci Alliance. 2023 May 2;6(7):e202201730. doi: 10.26508/lsa.202201730 (PMC10155860; doi:10.26508/lsa.202201730)
Supplement: Supplementary file 9 [file LSA-2022-01730_SdataF5.xlsx]

## Sheet: Figure 5C
Abeta 40 total protein
	AD						AD;SERF2-/-
4 weeks	3.844	3.583	5.602	3.686	4.419	3.785	3.242	3.259	3.429	4.685	4.191	3.116
12 weeks	24.391	19.477	14.608	10.212	28.759	26.66	14.325	15.221	24.701	30.23	25.913	12.985

## Sheet: Figure 5D
Abeta 42 total protein
	AD						AD;SERF2-/-
4 weeks	7.229	11.112	19.477	10.894	12.092	11.214	6.423	9.5	7.291	13.755	12.048	7.919
12 weeks	322.799	390.36	206.99	182.899	476.606	393.446	282.066	292.606	308.247	574.309	496.066	209.277

## Sheet: Figure 5E
Abeta 40/42 correlations
Abeta 42	AD	AD;SERF2-/-
322.799	24.391
390.36	19.477
206.99	14.608
182.899	10.212
476.606	28.759
393.446	26.66
282.066		14.325
292.606		15.221
308.247		24.701
574.309		30.23
496.066		25.913
209.277		12.985

## Sheet: Figure 5F
6E10/abeta 40 correlations						6E10 deposits
Abeta 40	AD	AD;SERF2-/-					WT						SERF2 -/-						AD						AD;SERF2-/-
24.391	10.78					4 weeks	1.35	0.61	0.71	0.22	0.5	0.91	0.23	0.92	0.51	1.83	0.9	0.63	2.72	0.98	0.34	0.84	0.2	3.94	1.2	3	3.66	0.76	1.22	0.75
19.477	11.14					12 weeks	1.1	1.28	1.11	1.04	0.96	0.68	1.05	1.46	2.03	0.84	1.25	1.7	10.78	11.14	5.02	3.1	11.87	10.18	7.81	13.02	16.12	15.97	9.22	8.56
14.608	5.02
10.212	3.1
28.759	11.87
26.66	10.18
14.325		7.81
15.221		8.56
24.701		13.02
30.23		16.12
25.913		15.97
12.985		9.22

## Sheet: Figure 5G
W02/abeta 40 correlations					W02 deposits
Abeta 40	AD	AD;SERF2-/-				WT						SERF2 -/-						AD						AD;SERF2-/-
24.391	15.08				4 weeks	0.8	0.24	0.61	0.18	0.72	0.59	0.38	0.43	0.41	0.73	0.6	0.27	2.06	1.03	0.06	0.33	1.03	0.04	5.31	8.84	7.31	4.27	0.08	0.94
19.477	8.89				12 weeks	0.56	0.56	0.63	0.76	0.8	0.32	0.42	1.01	0.6	0.49	0.58	0.5	15.08	8.89	7.04	4.19	9.2	10.92	8.38	14.61	19.51	19.06	6.22	10.6
14.608	7.04
10.212	4.19
28.759	9.2
26.66	10.92
14.325		8.38
15.221		14.61
24.701		19.51
30.23		19.06
25.913		6.22
12.985		10.6

## Sheet: Figure 5H
ThS/abeta 40 correlations					ThS deposits
Abeta 40	AD	AD;SERF2-/-				WT						SERF2 -/-						AD						AD;SERF2-/-
24.391	10.0927				4 weeks	0.53809	0.38592	0.60721	0.25609	3.76238	0.38804	2.05306	1.20779	3.48899	0.60737	0.77057	0.83279		0.44449	0.92836	1.39906	1.74856	1.68744	1.32802	0.93006	0.35135	0.13145	2.59489	0.14199
19.477	6.50271				12 weeks	0.19153	0.31942	0.25342	0.3142	2.63742	0.22866	1.58243	0.57031	1.82606	1.0656	0.06365	3.01713	10.0927	6.50271	3.73747	2.53747	15.2565	5.68553	7.55619	11.443	5.13952	6.07203	3.26599	8.96624
14.608	3.73747
10.212	2.53747
28.759	15.2565
26.66	5.68553
14.325		7.55619
15.221		11.443
24.701		5.13952
30.23		6.07203
25.913		3.26599
12.985		8.96624
