# Supplementary material for: Deletion of SERF2 in mice delays embryonic development and alters amyloid deposit structure in the brain
Source: Life Sci Alliance. 2023 May 2;6(7):e202201730. doi: 10.26508/lsa.202201730 (PMC10155860; doi:10.26508/lsa.202201730)
Supplement: Supplementary file 12 [file LSA-2022-01730_SdataF6.2.xlsx]

## Sheet: Figure 6C
Lco ratio				Lco ratio Cre				Correlation LCO/6E10
AD	AD;SERF2-/-			CRE	CRE;AD			6E10 plaque count	AD	AD;SERF2-/-
0.868				1.39	0.58			10.78	1.29
0.702	1.083			1.2	0.59			11.14	0.97
1.044	1.08			0.68	0.58			5.02	1.2
1.087	1.087			0.9	0.59			3.1	1.38
1.166	0.938			0.37	0.78			11.87	1.26
1.173	0.947			0.54	0.79			10.18	1.42
1.168	1.177			0.51	0.79			7.81		1.66
1.049	1.113			0.63	0.65			13.02		1.68
0.68	1.195			0.55	0.62			16.12		1.16
0.997	0.907			0.86	0.73			15.97		1.46
0.737	0.989			0.42	0.43			9.22		1.49
1.057	0.735			0.62	0.6			8.56		1.62
0.938	0.989			0.74	0.61
0.975	0.934			0.58	0.74
0.913	1.068			0.71	0.57
1.111	1.169			0.77	0.63
0.855	1.046			0.67	0.59
1.149	0.855			0.68	0.69
0.842	1.174			0.49	0.57
0.896	1.144			0.49	0.74
0.871	1.003			0.45	0.87
0.95	1.087			0.65	0.91
0.904	1.127			0.63	0.84
1.098	1.068			0.65	0.79
0.811	1.065			0.71	0.86
1.035	1.188			0.6	0.91
1.106	1.199			0.77	1.06
0.993	1.229			0.68	1.19
1.157	1.223			0.96	0.62
0.956	1.551			0.82	0.63
1.153	1.416			0.72	0.56
0.87	1.311			0.83	0.56
1.085	1.348			0.86	0.58
0.85	1.59			0.87	0.65
0.849	1.297			0.86	0.7
1.072	1.389			0.83	0.78
1.151	1.495			0.54	0.67
1.092	1.499			0.61	0.59
1.176	1.402			0.55	0.55
1.144	1.58			0.51	0.56
1.17	1.362			0.69	0.92
0.977	1.354			0.66	0.76
0.918	1.378			0.81	0.97
1.175	1.527			0.59	0.77
1.03	1.269			0.75	0.82
0.939	1.421			0.65	0.81
1.145	1.38			0.81	0.73
1.001	1.573			0.58	0.86
0.743	1.431			0.66	0.66
0.842	1.46			0.63	1
1.122	1.343			0.65	0.86
0.929	1.397			0.6	0.93
1.146	1.295			0.64	0.67
1.125	1.473			0.67	0.65
1.005	1.496			0.5	0.67
1.137	1.419			0.73	0.69
0.687	1.345			0.82	0.66
1.05	1.261			0.69	0.65
0.874	1.5			0.8	0.82
1.068	1.493			0.46	0.7
1.078	1.443			0.75	0.78
0.987	1.455			0.48	0.43
1.017	1.36			0.56	0.48
1.104	1.407			0.69	0.65
1.236	1.365			0.76	0.7
1.241	1.332			0.63	0.71
1.212	1.345			0.72	0.78
1.206	1.517			0.5	0.87
1.211	1.331			0.59	0.8
1.237	1.356			0.84	0.88
1.322	1.589			0.72	0.72
1.398	1.727			0.61	0.73
1.402	1.664			0.48	0.79
1.478	1.601			0.69	0.9
1.447	1.727			0.98	0.93
1.315	1.686			0.66	0.91
1.476	1.691			0.71	0.86
1.272	1.739			0.91	0.78
1.578	1.748			0.97	0.57
1.462	1.602			0.76	0.67
1.287	1.644			0.96	0.68
1.299	1.699			0.75	0.61
1.279	1.618			0.81	0.49
1.38	1.697			0.75	0.6
1.295	1.656			0.86	0.6
1.414	1.698			0.85	0.68
1.417	1.623			1.12	0.7
1.524	1.74			1.08	0.65
1.535	1.691			1.28	0.87
1.339	1.635			1.15	0.69
1.433	1.691			1.02	0.78
1.497	1.721			0.76	0.7
1.418	1.672			0.97	0.75
1.518	1.65			1.04	0.88
1.422	1.684			0.98	0.82
1.509	1.618			0.88	0.69
1.423	1.726				0.56
1.442	1.681				0.77
1.458	1.681				0.74
1.501	1.722
1.498	1.77
1.414	1.838
1.379	1.91
1.364	1.921
1.542	1.917
1.303	1.879
1.443	1.797
1.486	1.783
1.572	1.816
1.565	1.831
1.362	1.777
1.371	1.895
1.663	2.037
1.628	1.901
1.68	1.891
1.654	1.852
1.726	1.906
1.621	1.787
1.666	1.785
1.774	1.851
1.765	1.843
1.751
1.759
1.796
1.869
2.012
1.907
1.755
